# Supplementary material for: Relationship between race and community water and sewer service in North Carolina, USA
Source: PLoS One. 2018 Mar 21;13(3):e0193225. doi: 10.1371/journal.pone.0193225 (PMC5862451; doi:10.1371/journal.pone.0193225)
Supplement: S3 File — (CSV) [file pone.0193225.s003.csv]

GISJOIN	TRACTDESIG	CountyName	Bperc_blac	Bperc_whit	Bneither_a	BETJ_area	BMUNI_area	BTOT_POP	BArea	BPop_dens	Water_Flag	Sewer_Flag	Muni_Flag	BGCode	BGmed_inc	BGpercap_i	BGmed_val	Region	Jurisdicti
G37012509507001094	G3701250950700	Moore	0	0.67	0.075302012	0.856800795	0.067897169	3	0.285812474	10.49639282	0	1	0	G37012509507001	69167	49698	207500	Piedmont	ABERDEEN
G37012509510003017	G3701250951000	Moore	0.05	0.9	0.032432444	0.967567593	0	256	0.633757185	403.9401937	1	1	0	G37012509510003	64911	29702	145700	Piedmont	ABERDEEN
G37012509510003018	G3701250951000	Moore	0	1	0	1.000000834	0	2	0.004250762	470.5039052	0	0	0	G37012509510003	64911	29702	145700	Piedmont	ABERDEEN
G37012509511001009	G3701250951100	Moore	0	1	0.010177186	0.984792829	0.005029883	1	0.161075408	6.208272343	1	1	0	G37012509511001	52379	25780	133900	Piedmont	ABERDEEN
G37012509511001012	G3701250951100	Moore	0.25	0.75	0.103072949	0.763773292	0.133153838	8	0.243786301	32.81562572	1	1	0	G37012509511001	52379	25780	133900	Piedmont	ABERDEEN
G37012509511001015	G3701250951100	Moore	0	1	0.088674784	0.609035909	0.302289247	16	0.187680124	85.25143577	1	0	0	G37012509511001	52379	25780	133900	Piedmont	ABERDEEN
G37012509511001070	G3701250951100	Moore	1	0	0.864691973	0.135308087	0	4	0.002482924	1611.00372	1	1	0	G37012509511001	52379	25780	133900	Piedmont	ABERDEEN
G37012509511001073	G3701250951100	Moore	0.09	0.91	0.467524171	0.376571655	0.155904236	35	0.148748271	235.2968519	1	1	0	G37012509511001	52379	25780	133900	Piedmont	ABERDEEN
G37012509511001077	G3701250951100	Moore	0.01	0.92	0.164444476	0.801409371	0.034146167	138	0.517036333	266.9058076	1	1	0	G37012509511001	52379	25780	133900	Piedmont	ABERDEEN
G37012509511001083	G3701250951100	Moore	0.03	0.9	0	0.999999951	0	60	0.206230753	290.9362404	0	0	0	G37012509511001	52379	25780	133900	Piedmont	ABERDEEN
G37012509511001085	G3701250951100	Moore	0	1	0	0.999999762	0	4	0.007328394	545.8221869	0	0	0	G37012509511001	52379	25780	133900	Piedmont	ABERDEEN
G37012509511002012	G3701250951100	Moore	1	0	0.708592296	0.267726272	0.023681421	76	0.1693528	448.767307	1	1	0	G37012509511002	30402	18986	87000	Piedmont	ABERDEEN
G37012509511003032	G3701250951100	Moore	0.27	0.73	0.48764506	0.100430148	0.411924796	22	0.219305647	100.3166141	1	1	0	G37012509511003	35817	27799	127000	Piedmont	ABERDEEN
G37012509511003042	G3701250951100	Moore	0	1	0.623993218	0.376006424	0	5	0.001761599	2838.330944	1	0	0	G37012509511003	35817	27799	127000	Piedmont	ABERDEEN
G37012509511003044	G3701250951100	Moore	0.31	0.66	0.784363449	0.142165363	0.07347119	74	0.44514099	166.239465	1	1	0	G37012509511003	35817	27799	127000	Piedmont	ABERDEEN
G37012509511003067	G3701250951100	Moore	0	1	0.549329162	0.450671703	0	3	0.000696998	4304.172538	1	1	0	G37012509511003	35817	27799	127000	Piedmont	ABERDEEN
G37012509511004007	G3701250951100	Moore	0	1	0	0.99999994	0	25	0.035189526	710.4386728	0	0	0	G37012509511004	27454	15444	89600	Piedmont	ABERDEEN
G37012509511004008	G3701250951100	Moore	0.19	0.77	2.88E-05	0.840097665	0.159873568	168	0.680269021	246.9611211	0	0	0	G37012509511004	27454	15444	89600	Piedmont	ABERDEEN
G37012509511004009	G3701250951100	Moore	1	0	0	0.999999702	0	7	0.012307621	568.7532923	0	0	0	G37012509511004	27454	15444	89600	Piedmont	ABERDEEN
G37012509511004011	G3701250951100	Moore	0.07	0.85	0.002588648	0.99741136	0	71	0.483011169	146.9945303	1	0	0	G37012509511004	27454	15444	89600	Piedmont	ABERDEEN
G37012509511004013	G3701250951100	Moore	0	1	0	1	0	28	0.012858017	2177.629782	1	0	0	G37012509511004	27454	15444	89600	Piedmont	ABERDEEN
G37012509511004015	G3701250951100	Moore	0	1	0.256897807	0.743102014	0	4	0.035927032	111.3367794	1	1	0	G37012509511004	27454	15444	89600	Piedmont	ABERDEEN
G37012509511004031	G3701250951100	Moore	0	1	0.182796061	0.817203879	0	2	0.04312001	46.38217899	0	0	0	G37012509511004	27454	15444	89600	Piedmont	ABERDEEN
G37012509511004036	G3701250951100	Moore	1	0	0.301721036	0.698279083	0	6	0.006340522	946.2943731	1	0	0	G37012509511004	27454	15444	89600	Piedmont	ABERDEEN
G37012509511004037	G3701250951100	Moore	0	1	0	1.000000834	0	1	0.001601953	624.2380637	1	0	0	G37012509511004	27454	15444	89600	Piedmont	ABERDEEN
G37012509511004043	G3701250951100	Moore	0	1	0	1.000000715	0	14	0.007412053	1888.815434	0	0	0	G37012509511004	27454	15444	89600	Piedmont	ABERDEEN
G37012509511004044	G3701250951100	Moore	0	1	0	0.999999821	0	17	0.017658799	962.6928745	0	0	0	G37012509511004	27454	15444	89600	Piedmont	ABERDEEN
G37012509511005000	G3701250951100	Moore	0	0.93	0.085772358	0.914227605	0	30	0.141938813	211.3586783	1	1	0	G37012509511005	26553	10341	72800	Piedmont	ABERDEEN
G37012509511005006	G3701250951100	Moore	0.67	0	0.028256647	0.971743584	0	3	0.030599482	98.04087629	1	1	0	G37012509511005	26553	10341	72800	Piedmont	ABERDEEN
G37012509511005007	G3701250951100	Moore	1	0	0.081905797	0.918094277	0	37	0.030905559	1197.19563	1	0	0	G37012509511005	26553	10341	72800	Piedmont	ABERDEEN
G37012509511005008	G3701250951100	Moore	0	1	0.049342509	0.950657606	0	7	0.012960039	540.121823	0	1	0	G37012509511005	26553	10341	72800	Piedmont	ABERDEEN
G37012509511005009	G3701250951100	Moore	1	0	0	0.999999821	0	50	0.021936209	2279.336383	0	0	0	G37012509511005	26553	10341	72800	Piedmont	ABERDEEN
G37012509511005010	G3701250951100	Moore	0.04	0.76	0.492122471	0.506982327	0.000895204	67	2.285907726	29.3100195	1	1	0	G37012509511005	26553	10341	72800	Piedmont	ABERDEEN
G37012509511005011	G3701250951100	Moore	0	1	0	1.000000954	0	5	0.001394409	3585.747307	0	0	0	G37012509511005	26553	10341	72800	Piedmont	ABERDEEN
G37012509511005012	G3701250951100	Moore	0.07	0.93	0	0.999999881	0	28	0.042368307	660.8713459	1	0	0	G37012509511005	26553	10341	72800	Piedmont	ABERDEEN
G37012509511005014	G3701250951100	Moore	1	0	0.555224538	0.432019025	0.012756379	55	0.09991102	550.4898253	1	0	0	G37012509511005	26553	10341	72800	Piedmont	ABERDEEN
G37012509511005020	G3701250951100	Moore	0.86	0.14	0.265876532	0.733920336	0.00020305	22	0.05672385	387.8439147	1	0	0	G37012509511005	26553	10341	72800	Piedmont	ABERDEEN
G37012509511005021	G3701250951100	Moore	0	1	0.383977473	0.512648165	0.103374228	1	0.003900362	256.3864357	1	0	0	G37012509511005	26553	10341	72800	Piedmont	ABERDEEN
G37012509511005027	G3701250951100	Moore	1	0	0.698314011	0.301686227	0	5	0.0150347	332.5639979	1	0	0	G37012509511005	26553	10341	72800	Piedmont	ABERDEEN
G37012509511005031	G3701250951100	Moore	1	0	0.783878088	0.216121867	0	8	0.00138905	5759.333544	1	0	0	G37012509511005	26553	10341	72800	Piedmont	ABERDEEN
G37012509511005036	G3701250951100	Moore	0	1	0.150709897	0.849290133	0	8	0.13458383	59.44250523	1	0	0	G37012509511005	26553	10341	72800	Piedmont	ABERDEEN
G37012509511005040	G3701250951100	Moore	0.6	0.4	0.539937317	0.460062623	0	52	0.080589648	645.2441636	1	1	0	G37012509511005	26553	10341	72800	Piedmont	ABERDEEN
G37012509511005043	G3701250951100	Moore	0.96	0.04	0.462502599	0.26369971	0.273797547	25	0.009588775	2607.215124	1	0	0	G37012509511005	26553	10341	72800	Piedmont	ABERDEEN
G37012509511005045	G3701250951100	Moore	1	0	0.320910633	0.679089725	0	5	0.026528522	188.4763869	1	0	0	G37012509511005	26553	10341	72800	Piedmont	ABERDEEN
G37012509511005055	G3701250951100	Moore	0.29	0.7	0.057772901	0.941637695	0.000589409	155	1.198175803	129.3633202	0	1	0	G37012509511005	26553	10341	72800	Piedmont	ABERDEEN
G37012509511005056	G3701250951100	Moore	0.15	0.73	0.282861114	0.716329455	0.000809466	223	1.827283176	122.0391031	1	0	0	G37012509511005	26553	10341	72800	Piedmont	ABERDEEN
G37012509511005058	G3701250951100	Moore	0	1	0	1.000000238	0	3	0.010721946	279.7999628	1	0	0	G37012509511005	26553	10341	72800	Piedmont	ABERDEEN
G37012509511005063	G3701250951100	Moore	0	0.95	0	1.000000119	0	21	0.018159307	1156.431818	1	1	0	G37012509511005	26553	10341	72800	Piedmont	ABERDEEN
G37012509511005064	G3701250951100	Moore	0.32	0.27	0	0.99999994	0	22	0.084048961	261.7521936	1	1	0	G37012509511005	26553	10341	72800	Piedmont	ABERDEEN
G37012509511005065	G3701250951100	Moore	0	1	0.210995018	0.789005399	0	3	0.019904968	150.7161456	1	0	0	G37012509511005	26553	10341	72800	Piedmont	ABERDEEN
G37012509511005066	G3701250951100	Moore	0	0.38	0	0.999999702	0	8	0.014791282	540.8591397	0	1	0	G37012509511005	26553	10341	72800	Piedmont	ABERDEEN
G37012509511005067	G3701250951100	Moore	0.08	0	0	1.000000119	0	12	0.011354195	1056.878137	0	0	0	G37012509511005	26553	10341	72800	Piedmont	ABERDEEN
G37012509511005076	G3701250951100	Moore	1	0	0.547794819	0.452205151	0	2	0.517738423	3.862954557	0	0	0	G37012509511005	26553	10341	72800	Piedmont	ABERDEEN
G37012509511005077	G3701250951100	Moore	0	1	0.111303478	0.888696194	0	2	0.012593159	158.81638	0	0	0	G37012509511005	26553	10341	72800	Piedmont	ABERDEEN
G37012509511005078	G3701250951100	Moore	0	1	0	0.999999881	0	2	0.033825451	59.12707562	0	0	0	G37012509511005	26553	10341	72800	Piedmont	ABERDEEN
G37012509511005079	G3701250951100	Moore	0	1	0.129059374	0.870940924	0	2	0.019449364	102.8311263	0	0	0	G37012509511005	26553	10341	72800	Piedmont	ABERDEEN
G37012509511005084	G3701250951100	Moore	0	1	0.630823135	0.369176805	0	2	0.076200944	26.24639392	0	0	0	G37012509511005	26553	10341	72800	Piedmont	ABERDEEN
G37012509511005097	G3701250951100	Moore	0	1	0.219808772	0.780190945	0	5	0.002023403	2471.085161	0	0	0	G37012509511005	26553	10341	72800	Piedmont	ABERDEEN
G37012509511005098	G3701250951100	Moore	0	1	0.077149995	0.922849774	0	2	0.020796778	96.16874363	0	0	0	G37012509511005	26553	10341	72800	Piedmont	ABERDEEN
G37012509512001000	G3701250951200	Moore	0.05	0.74	0.000264075	0.999735905	0	19	0.064036833	296.7042404	0	0	0	G37012509512001	38816	18402	85800	Piedmont	ABERDEEN
G37012509512001001	G3701250951200	Moore	0.66	0.31	0.337671399	0.654316621	0.008011951	285	0.331598717	859.4725661	1	0	0	G37012509512001	38816	18402	85800	Piedmont	ABERDEEN
G37012509512001003	G3701250951200	Moore	0.8	0.2	0.000512596	0.99948741	0	15	0.007533482	1991.111243	0	0	0	G37012509512001	38816	18402	85800	Piedmont	ABERDEEN
G37012509512001004	G3701250951200	Moore	0.29	0.71	0.000642879	0.999357052	0	7	0.005320445	1315.679495	1	0	0	G37012509512001	38816	18402	85800	Piedmont	ABERDEEN
G37012509512001005	G3701250951200	Moore	0.5	0	0.000322454	0.99967665	0	4	0.003999824	1000.043971	0	0	0	G37012509512001	38816	18402	85800	Piedmont	ABERDEEN
G37012509512001094	G3701250951200	Moore	0.23	0.74	0.00029819	0.917797093	0.081904687	86	0.15528159	553.8325551	0	0	0	G37012509512001	38816	18402	85800	Piedmont	ABERDEEN
G37012509512001095	G3701250951200	Moore	0	1	0.000120016	0.999880162	0	9	0.044358715	202.8913578	0	0	0	G37012509512001	38816	18402	85800	Piedmont	ABERDEEN
G37012509512002097	G3701250951200	Moore	0	1	0.640724897	0.359275177	0	9	0.022326906	403.1010746	0	0	0	G37012509512002	36563	19147	79600	Piedmont	ABERDEEN
G37009109504002000	G3700910950400	Hertford	0.9	0.03	0.033058275	0.950308681	0.016633054	273	1.493245478	182.8232558	1	0	0	G37009109504002	21722	25536	55500	Coastal Plain	AHOSKIE
G37009109504002002	G3700910950400	Hertford	1	0	0.046228964	0.953770876	0	8	0.007258745	1102.118831	0	0	0	G37009109504002	21722	25536	55500	Coastal Plain	AHOSKIE
G37009109504002022	G3700910950400	Hertford	0.7	0.07	0.255536854	0.740549743	0.003913435	27	0.828323921	32.59594384	1	0	0	G37009109504002	21722	25536	55500	Coastal Plain	AHOSKIE
G37009109504002023	G3700910950400	Hertford	0.11	0.82	0.542855542	0.446147829	0.010996598	71	0.512999841	138.4016024	1	0	0	G37009109504002	21722	25536	55500	Coastal Plain	AHOSKIE
G37009109504002024	G3700910950400	Hertford	0.07	0.91	0.895664513	0.104335465	0	103	1.139127857	90.42005196	1	0	0	G37009109504002	21722	25536	55500	Coastal Plain	AHOSKIE
G37009109504003000	G3700910950400	Hertford	0	0.92	0.698011637	0.301988363	0	13	0.287845278	45.16315177	1	0	0	G37009109504003	13750	11164	51500	Coastal Plain	AHOSKIE
G37009109504003002	G3700910950400	Hertford	0.7	0.24	0	1	0	37	0.146334533	252.8453084	1	0	0	G37009109504003	13750	11164	51500	Coastal Plain	AHOSKIE
G37009109504003003	G3700910950400	Hertford	0.79	0.11	0.096682601	0.903317392	0	71	0.394032893	180.1880029	1	1	0	G37009109504003	13750	11164	51500	Coastal Plain	AHOSKIE
G37009109504003004	G3700910950400	Hertford	0.97	0.02	0.492061079	0.507938921	0	88	0.253082663	347.712479	1	0	0	G37009109504003	13750	11164	51500	Coastal Plain	AHOSKIE
G37009109504004003	G3700910950400	Hertford	1	0	0.735792637	0.264207363	0	2	0.087194247	22.93729303	0	0	0	G37009109504004	40625	16108	69400	Coastal Plain	AHOSKIE
G37009109504004004	G3700910950400	Hertford	0.82	0.12	0.004005778	0.99599421	0	34	0.605632009	56.13970118	0	0	0	G37009109504004	40625	16108	69400	Coastal Plain	AHOSKIE
G37009109504005004	G3700910950400	Hertford	0.34	0.63	0.536541939	0.463458031	0	195	1.331343365	146.4686009	1	0	0	G37009109504005	38583	24274	79500	Coastal Plain	AHOSKIE
G37009109504006047	G3700910950400	Hertford	0	1	0.590654016	0.409250885	9.51E-05	37	1.088470511	33.99265266	1	1	0	G37009109504006	28929	20677	100500	Coastal Plain	AHOSKIE
G37009109504007055	G3700910950400	Hertford	1	0	0.220788375	0.778728008	0.000483526	2	0.420130597	4.76042453	1	1	0	G37009109504007	22757	11453	70500	Coastal Plain	AHOSKIE
G37009109504007065	G3700910950400	Hertford	0.22	0.78	0.59260869	0.407084554	0.000306753	50	1.202435789	41.582262	1	0	0	G37009109504007	22757	11453	70500	Coastal Plain	AHOSKIE
G37009109504008002	G3700910950400	Hertford	0.41	0.59	0.352256954	0.647743106	0	73	0.65810491	110.9245637	1	1	0	G37009109504008	26029	15844	51600	Coastal Plain	AHOSKIE
G37009109504008003	G3700910950400	Hertford	0.21	0.68	0.029626096	0.970202982	0.000170929	19	0.233497438	81.37134244	0	0	0	G37009109504008	26029	15844	51600	Coastal Plain	AHOSKIE
G37009109504008004	G3700910950400	Hertford	0.33	0.67	0.286424398	0.713392496	0.000183106	114	0.913281882	124.82455	1	0	0	G37009109504008	26029	15844	51600	Coastal Plain	AHOSKIE
G37009109504008005	G3700910950400	Hertford	0	1	0	0.999999702	0	27	0.008315668	3246.882931	1	0	0	G37009109504008	26029	15844	51600	Coastal Plain	AHOSKIE
G37008500709001000	G3700850070900	Harnett	0.15	0.6	0.238169476	0.761799991	3.05E-05	85	0.591691987	143.655824	1	0	0	G37008500709001	44915	19988	109900	Coastal Plain	ANGIER
G37008500709001001	G3700850070900	Harnett	0	1	0.74628073	0.253719181	0	26	0.061975437	419.5210414	0	0	0	G37008500709001	44915	19988	109900	Coastal Plain	ANGIER
G37008500709001009	G3700850070900	Harnett	0	1	0.455907047	0.544092953	0	32	0.572853551	55.86069941	1	0	0	G37008500709001	44915	19988	109900	Coastal Plain	ANGIER
G37008500709001012	G3700850070900	Harnett	0.06	0.94	0.872985125	0.127014875	0	48	0.140663173	341.2407029	1	0	0	G37008500709001	44915	19988	109900	Coastal Plain	ANGIER
G37008500709001014	G3700850070900	Harnett	0.13	0.81	0.833466172	0.166049212	0.000484598	770	3.897406129	197.5672985	1	0	0	G37008500709001	44915	19988	109900	Coastal Plain	ANGIER
G37008500709001019	G3700850070900	Harnett	0	1	0.021193748	0.978806198	0	2	0.144258293	13.86402095	0	0	0	G37008500709001	44915	19988	109900	Coastal Plain	ANGIER
G37008500709001020	G3700850070900	Harnett	0	0.59	0.000511411	0.999488652	0	22	0.078315549	280.9148396	1	0	0	G37008500709001	44915	19988	109900	Coastal Plain	ANGIER
G37008500709001021	G3700850070900	Harnett	0.14	0.86	0.060013529	0.935706913	0.004279579	14	0.059893674	233.7475561	1	1	0	G37008500709001	44915	19988	109900	Coastal Plain	ANGIER
G37008500709001024	G3700850070900	Harnett	0.48	0.41	0.186471	0.105357863	0.708171078	216	0.099183944	2177.771842	1	1	0	G37008500709001	44915	19988	109900	Coastal Plain	ANGIER
G37008500709001045	G3700850070900	Harnett	0	1	0	0.999998987	0	2	0.001950616	1025.317154	1	0	0	G37008500709001	44915	19988	109900	Coastal Plain	ANGIER
G37008500709001046	G3700850070900	Harnett	0	0.97	0.024516813	0.975212216	0.000271007	30	0.144036408	208.2806731	1	0	0	G37008500709001	44915	19988	109900	Coastal Plain	ANGIER
G37008500709001053	G3700850070900	Harnett	0	1	0.007779062	0.992220938	0	75	0.642129009	116.7989594	0	1	0	G37008500709001	44915	19988	109900	Coastal Plain	ANGIER
G37008500709001056	G3700850070900	Harnett	0.15	0.81	0.848299801	0.151700199	0	156	0.371682443	419.7131254	0	0	0	G37008500709001	44915	19988	109900	Coastal Plain	ANGIER
G37008500709001065	G3700850070900	Harnett	0.11	0.82	0.661126852	0.338873118	0	128	0.833340886	153.598608	1	0	0	G37008500709001	44915	19988	109900	Coastal Plain	ANGIER
G37008500709001069	G3700850070900	Harnett	0.11	0.75	0.677843392	0.322156608	0	73	1.230821108	59.31000005	1	1	0	G37008500709001	44915	19988	109900	Coastal Plain	ANGIER
G37008500709002013	G3700850070900	Harnett	0	1	0.313693762	0.686306238	0	31	0.220168431	140.8012943	1	0	0	G37008500709002	36082	16744	90800	Coastal Plain	ANGIER
G37008500709002014	G3700850070900	Harnett	0.13	0.87	0.08351396	0.916486084	0	55	0.460115788	119.5351287	1	0	0	G37008500709002	36082	16744	90800	Coastal Plain	ANGIER
G37008500709002015	G3700850070900	Harnett	0.33	0.67	0	0.999999464	0	3	0.005255799	570.7980901	0	0	0	G37008500709002	36082	16744	90800	Coastal Plain	ANGIER
G37008500709002016	G3700850070900	Harnett	0.18	0.71	0.022937963	0.977062047	0	130	0.3166767	410.5133087	1	0	0	G37008500709002	36082	16744	90800	Coastal Plain	ANGIER
G37008500709002025	G3700850070900	Harnett	0	0.89	0.019131323	0.980868816	0	54	0.060478642	892.8771859	1	0	0	G37008500709002	36082	16744	90800	Coastal Plain	ANGIER
G37008500709002028	G3700850070900	Harnett	0	1	0.005702288	0.984805524	0.009492229	6	0.142501641	42.10477824	1	0	0	G37008500709002	36082	16744	90800	Coastal Plain	ANGIER
G37008500709002030	G3700850070900	Harnett	0	1	0.007202595	0.981121838	0.011675425	13	0.103913814	125.1036747	1	0	0	G37008500709002	36082	16744	90800	Coastal Plain	ANGIER
G37008500709002031	G3700850070900	Harnett	0	0.95	0	0.999999642	0	20	0.003650109	5479.288264	1	0	0	G37008500709002	36082	16744	90800	Coastal Plain	ANGIER
G37008500709002034	G3700850070900	Harnett	0.19	0.68	0.184075415	0.169513971	0.646410724	93	0.118716992	783.3756429	1	1	0	G37008500709002	36082	16744	90800	Coastal Plain	ANGIER
G37008500709002056	G3700850070900	Harnett	0.63	0.38	0.359273523	0.640622556	0.000103786	8	0.016281719	491.3485959	0	0	0	G37008500709002	36082	16744	90800	Coastal Plain	ANGIER
G37008500709002057	G3700850070900	Harnett	0.5	0.5	0.015026025	0.984973848	0	8	0.0417898	191.4342716	0	0	0	G37008500709002	36082	16744	90800	Coastal Plain	ANGIER
G37008500709002066	G3700850070900	Harnett	0	1	0.466331065	0.276310295	0.257358581	17	0.018142928	937.0042208	1	1	0	G37008500709002	36082	16744	90800	Coastal Plain	ANGIER
G37008500709002109	G3700850070900	Harnett	0	0.94	0.238161653	0.761570513	0.000267903	18	0.960284964	18.74443594	1	1	0	G37008500709002	36082	16744	90800	Coastal Plain	ANGIER
G37008500709002110	G3700850070900	Harnett	0	1	0	1.000000119	0	2	0.001985803	1007.149421	1	0	0	G37008500709002	36082	16744	90800	Coastal Plain	ANGIER
G37008500709002111	G3700850070900	Harnett	0.08	0.86	0.316956401	0.683043599	0	73	0.044476099	1641.33101	1	1	0	G37008500709002	36082	16744	90800	Coastal Plain	ANGIER
G37008500709002112	G3700850070900	Harnett	0	1	0.825531363	0.174468398	0	10	0.014748442	678.037704	1	1	0	G37008500709002	36082	16744	90800	Coastal Plain	ANGIER
G37008500709002113	G3700850070900	Harnett	0	1	0.198482066	0.801518321	0	2	0.01545234	129.4302333	0	0	0	G37008500709002	36082	16744	90800	Coastal Plain	ANGIER
G37008500709002115	G3700850070900	Harnett	0	0.72	0.013833069	0.986166894	0	67	0.248232283	269.9084872	1	0	0	G37008500709002	36082	16744	90800	Coastal Plain	ANGIER
G37008500709002116	G3700850070900	Harnett	0	0.93	0.737532198	0.262467802	0	81	0.840561194	96.36419163	0	1	0	G37008500709002	36082	16744	90800	Coastal Plain	ANGIER
G37008500709002136	G3700850070900	Harnett	0.19	0.81	0.530153573	0.469846398	0	85	0.703410334	120.839851	1	0	0	G37008500709002	36082	16744	90800	Coastal Plain	ANGIER
G37008500709002150	G3700850070900	Harnett	0.28	0.65	0.554453194	0.445546776	0	171	0.372992427	458.4543476	1	0	0	G37008500709002	36082	16744	90800	Coastal Plain	ANGIER
G37008500709002151	G3700850070900	Harnett	0	1	0	1	0	11	0.024513584	448.730798	1	0	0	G37008500709002	36082	16744	90800	Coastal Plain	ANGIER
G37008500709002152	G3700850070900	Harnett	0.06	0.94	0	1	0	33	0.028948192	1139.967585	1	0	0	G37008500709002	36082	16744	90800	Coastal Plain	ANGIER
G37008500709002153	G3700850070900	Harnett	0	1	0.338060349	0.661939621	0	7	0.029117861	240.4022722	0	0	0	G37008500709002	36082	16744	90800	Coastal Plain	ANGIER
G37008500709002157	G3700850070900	Harnett	0	1	0	1.000000119	0	2	0.029561111	67.65645557	0	0	0	G37008500709002	36082	16744	90800	Coastal Plain	ANGIER
G37018300534032058	G3701830053403	Wake	0.12	0.88	0.309898794	0.690101206	0	33	0.349813037	94.33610673	0	0	0	G37018300534032	72500	30355	221200	Piedmont	APEX
G37002100013001008	G3700210001300	Buncombe	0	0.33	0.270933986	0.343987465	0.385078084	3	0.001080555	2776.351787	1	0	0	G37002100013001	25913	14115	91200	Mountain	ASHEVILLE
G37002100013001009	G3700210001300	Buncombe	0.01	0.99	0.002889637	0.942871571	0.054238754	95	0.094993632	1000.06704	1	0	0	G37002100013001	25913	14115	91200	Mountain	ASHEVILLE
G37002100013001012	G3700210001300	Buncombe	0	1	0.002049268	0.997948945	0	1	0.000199125	5021.968116	1	0	0	G37002100013001	25913	14115	91200	Mountain	ASHEVILLE
G37002100013001018	G3700210001300	Buncombe	0	1	0.29941231	0.696428478	0.004159203	29	0.038462932	753.9726778	1	0	0	G37002100013001	25913	14115	91200	Mountain	ASHEVILLE
G37002100013001019	G3700210001300	Buncombe	0	0.88	0.44346413	0.394203246	0.162332731	16	0.048247184	331.6255748	1	0	0	G37002100013001	25913	14115	91200	Mountain	ASHEVILLE
G37002100013001020	G3700210001300	Buncombe	0	1	0.223812327	0.478729099	0.297459409	1	0.002716382	368.1367341	1	0	0	G37002100013001	25913	14115	91200	Mountain	ASHEVILLE
G37002100013002012	G3700210001300	Buncombe	0.15	0.65	0.034146003	0.906343818	0.059510143	169	0.039320207	4298.044461	1	1	0	G37002100013002	35750	14823	72100	Mountain	ASHEVILLE
G37002100013002013	G3700210001300	Buncombe	0	1	0.006969878	0.867935658	0.125094388	5	0.023924915	208.9871574	1	1	0	G37002100013002	35750	14823	72100	Mountain	ASHEVILLE
G37002100014001000	G3700210001400	Buncombe	0	0.9	0	0.98709774	0.012902191	60	0.015272315	3928.67753	0	0	0	G37002100014001	27017	15975	29500	Mountain	ASHEVILLE
G37002100014001001	G3700210001400	Buncombe	0.03	0.97	0	0.994400322	0.005599852	35	0.012898997	2713.389333	0	0	0	G37002100014001	27017	15975	29500	Mountain	ASHEVILLE
G37002100014001004	G3700210001400	Buncombe	0.07	0.89	0	0.974198639	0.025801335	737	0.184261885	3999.742003	1	1	0	G37002100014001	27017	15975	29500	Mountain	ASHEVILLE
G37002100014001005	G3700210001400	Buncombe	0	1	0	0.999999583	0	4	0.004832802	827.6771256	0	0	0	G37002100014001	27017	15975	29500	Mountain	ASHEVILLE
G37002100014001007	G3700210001400	Buncombe	0.1	0.9	0.014108906	0.891292691	0.094597907	29	0.016232136	1786.579467	1	1	0	G37002100014001	27017	15975	29500	Mountain	ASHEVILLE
G37002100014001008	G3700210001400	Buncombe	0	1	0	0.999999404	0	14	0.002569317	5448.918775	1	1	0	G37002100014001	27017	15975	29500	Mountain	ASHEVILLE
G37002100014001013	G3700210001400	Buncombe	0.02	0.92	0.123096503	0.826833606	0.050069597	50	0.005109045	9786.564952	1	0	0	G37002100014001	27017	15975	29500	Mountain	ASHEVILLE
G37002100014001014	G3700210001400	Buncombe	0	0.91	0.041632291	0.927841425	0.030525977	11	0.00893198	1231.529785	1	0	0	G37002100014001	27017	15975	29500	Mountain	ASHEVILLE
G37002100014003000	G3700210001400	Buncombe	0.04	0.9	0.560982645	0.410769433	0.028247931	247	0.474555791	520.4867471	1	1	0	G37002100014003	32500	13195	74400	Mountain	ASHEVILLE
G37002100014003001	G3700210001400	Buncombe	0.11	0.88	0	0.955003858	0.044996158	257	0.145477758	1766.593071	1	0	0	G37002100014003	32500	13195	74400	Mountain	ASHEVILLE
G37002100014003002	G3700210001400	Buncombe	0	1	0.311909407	0.688090444	0	6	0.021010591	285.5702657	0	0	0	G37002100014003	32500	13195	74400	Mountain	ASHEVILLE
G37002100014003010	G3700210001400	Buncombe	0	1	0.051742293	0.948257744	0	30	0.059385592	505.1730431	0	0	0	G37002100014003	32500	13195	74400	Mountain	ASHEVILLE
G37002100014004000	G3700210001400	Buncombe	0.09	0.88	0.008931988	0.978970945	0.012097049	545	0.503303843	1082.8449	1	0	0	G37002100014004	25446	14025	48400	Mountain	ASHEVILLE
G37002100014004001	G3700210001400	Buncombe	0	1	0.032341085	0.967658937	0	42	0.039292222	1068.913843	1	0	0	G37002100014004	25446	14025	48400	Mountain	ASHEVILLE
G37002100014004003	G3700210001400	Buncombe	0	0.93	0.039407179	0.960592747	0	177	0.161313891	1097.239669	1	0	0	G37002100014004	25446	14025	48400	Mountain	ASHEVILLE
G37002100014004004	G3700210001400	Buncombe	0	0.97	0	1	0	159	0.086775273	1832.319207	1	1	0	G37002100014004	25446	14025	48400	Mountain	ASHEVILLE
G37002100014004005	G3700210001400	Buncombe	0	1	0	1.000000358	0	44	0.007903488	5567.162016	0	0	0	G37002100014004	25446	14025	48400	Mountain	ASHEVILLE
G37002100014004006	G3700210001400	Buncombe	0	1	0	1.000000954	0	10	0.003749266	2667.18894	1	0	0	G37002100014004	25446	14025	48400	Mountain	ASHEVILLE
G37002100014004008	G3700210001400	Buncombe	0	1	0	1.000000238	0	5	0.014916963	335.1888792	1	0	0	G37002100014004	25446	14025	48400	Mountain	ASHEVILLE
G37002100014004009	G3700210001400	Buncombe	0	1	0	0.999999523	0	8	0.001405392	5692.363054	0	0	0	G37002100014004	25446	14025	48400	Mountain	ASHEVILLE
G37002100014004010	G3700210001400	Buncombe	0	1	0	0.945453107	0.054546475	10	0.016932507	590.5800067	1	0	0	G37002100014004	25446	14025	48400	Mountain	ASHEVILLE
G37002100014004011	G3700210001400	Buncombe	0	1	0	1.000000477	0	18	0.00446783	4028.801839	1	0	0	G37002100014004	25446	14025	48400	Mountain	ASHEVILLE
G37002100014004014	G3700210001400	Buncombe	0	1	0.043091241	0.872001052	0.084907802	24	0.048558767	494.2464896	1	0	0	G37002100014004	25446	14025	48400	Mountain	ASHEVILLE
G37002100014004015	G3700210001400	Buncombe	0	1	0.210006431	0.545709133	0.244284	1	0.00480484	208.1234828	0	0	0	G37002100014004	25446	14025	48400	Mountain	ASHEVILLE
G37002100014004016	G3700210001400	Buncombe	0.11	0.89	0.260594726	0.229351193	0.510052804	9	0.002831442	3178.592944	0	0	0	G37002100014004	25446	14025	48400	Mountain	ASHEVILLE
G37002100014004018	G3700210001400	Buncombe	0	1	0.857827902	0.142172173	0	12	0.028451424	421.7715036	1	0	0	G37002100014004	25446	14025	48400	Mountain	ASHEVILLE
G37002100014004019	G3700210001400	Buncombe	0	1	0	0.999999404	0	6	0.002505215	2395.003867	1	0	0	G37002100014004	25446	14025	48400	Mountain	ASHEVILLE
G37002100014005000	G3700210001400	Buncombe	0	1	0.080888316	0.919111729	0	6	0.002485794	2413.715644	1	0	0	G37002100014005	36623	16433	88000	Mountain	ASHEVILLE
G37002100014005001	G3700210001400	Buncombe	0	1	0.046728916	0.897468746	0.055802245	65	0.093290829	696.7458754	1	0	0	G37002100014005	36623	16433	88000	Mountain	ASHEVILLE
G37002100014005005	G3700210001400	Buncombe	0.09	0.91	0.011621189	0.988378763	0	22	0.140351578	156.7492176	1	1	0	G37002100014005	36623	16433	88000	Mountain	ASHEVILLE
G37002100014005011	G3700210001400	Buncombe	0	1	0	0.999999821	0	18	0.011045605	1629.607443	1	0	0	G37002100014005	36623	16433	88000	Mountain	ASHEVILLE
G37002100016003000	G3700210001600	Buncombe	0	1	0.660497487	0.33889395	0.000608614	37	0.325406296	113.7040077	1	1	0	G37002100016003	31250	27778	174700	Mountain	ASHEVILLE
G37002100016003039	G3700210001600	Buncombe	0	0.89	0.286492139	0.104890235	0.608617662	148	0.101412224	1459.390147	1	1	0	G37002100016003	31250	27778	174700	Mountain	ASHEVILLE
G37002100016004000	G3700210001600	Buncombe	0.01	0.97	0.742263019	0.257736971	0	916	2.763506449	331.4629501	1	1	0	G37002100016004	39559	18789	157000	Mountain	ASHEVILLE
G37002100018003004	G3700210001800	Buncombe	0	1	0	1	0	2	0.031152824	64.1996365	1	0	0	G37002100018003	41708	26527	134900	Mountain	ASHEVILLE
G37002100018003005	G3700210001800	Buncombe	0.04	0.92	0.128464252	0.784131467	0.087404318	592	2.689316678	220.1302676	1	1	0	G37002100018003	41708	26527	134900	Mountain	ASHEVILLE
G37002100018003008	G3700210001800	Buncombe	0	0.86	0.027665226	0.92335248	0.048982311	7	0.223894318	31.2647505	1	1	0	G37002100018003	41708	26527	134900	Mountain	ASHEVILLE
G37002100018003043	G3700210001800	Buncombe	0	0.95	0.231374919	0.28748554	0.481139749	20	0.008985647	2225.771848	1	1	0	G37002100018003	41708	26527	134900	Mountain	ASHEVILLE
G37002100018003048	G3700210001800	Buncombe	0	1	0.001711891	0.835748255	0.162539978	33	0.043510086	758.4448309	0	0	0	G37002100018003	41708	26527	134900	Mountain	ASHEVILLE
G37002100018003067	G3700210001800	Buncombe	0.02	0.89	0.74140048	0.191009492	0.067590019	46	0.302408233	152.112261	1	1	0	G37002100018003	41708	26527	134900	Mountain	ASHEVILLE
G37002100019003006	G3700210001900	Buncombe	0	0.93	0	1	0	14	0.295137197	47.435566	0	1	0	G37002100019003	41020	23947	74600	Mountain	ASHEVILLE
G37002100020001029	G3700210002000	Buncombe	0.04	0.87	0.385885745	0.28981331	0.324301064	52	0.057648704	902.015075	1	1	0	G37002100020001	40052	16143	73000	Mountain	ASHEVILLE
G37002100020001030	G3700210002000	Buncombe	0	1	0.368449032	0.245458543	0.386092514	29	0.053054683	546.6058493	1	1	0	G37002100020001	40052	16143	73000	Mountain	ASHEVILLE
G37002100021021000	G3700210002102	Buncombe	0.02	0.89	0.013695922	0.986304104	0	407	0.944007771	431.1405187	1	1	0	G37002100021021	37917	25892	95600	Mountain	ASHEVILLE
G37002100021021001	G3700210002102	Buncombe	0.02	0.94	0	1	0	307	0.167078861	1837.455672	1	1	0	G37002100021021	37917	25892	95600	Mountain	ASHEVILLE
G37002100021021002	G3700210002102	Buncombe	0.01	0.98	0.02851473	0.971302748	0.000182511	101	0.100441869	1005.556755	1	1	0	G37002100021021	37917	25892	95600	Mountain	ASHEVILLE
G37002100021021003	G3700210002102	Buncombe	0	1	0	1	0	8	0.00206381	3876.326042	1	0	0	G37002100021021	37917	25892	95600	Mountain	ASHEVILLE
G37002100021021004	G3700210002102	Buncombe	0	1	0	1.000000238	0	2	0.003288202	608.2351645	1	0	0	G37002100021021	37917	25892	95600	Mountain	ASHEVILLE
G37002100021021005	G3700210002102	Buncombe	0.06	0.88	0.425267577	0.574224114	0.000508285	233	0.117009235	1991.295818	1	1	0	G37002100021021	37917	25892	95600	Mountain	ASHEVILLE
G37002100021021006	G3700210002102	Buncombe	0	1	0	0.999998927	0	10	0.003337318	2996.418383	1	0	0	G37002100021021	37917	25892	95600	Mountain	ASHEVILLE
G37002100021021013	G3700210002102	Buncombe	0.82	0.18	0.039284356	0.710319936	0.250395611	73	0.079689703	916.0531013	1	1	0	G37002100021021	37917	25892	95600	Mountain	ASHEVILLE
G37002100021021017	G3700210002102	Buncombe	0.86	0	0.000814635	0.894051433	0.105133712	14	0.007401584	1891.487054	1	0	0	G37002100021021	37917	25892	95600	Mountain	ASHEVILLE
G37002100021021020	G3700210002102	Buncombe	0.15	0.78	0.225653127	0.773049414	0.001297521	60	0.036555373	1641.345592	1	1	0	G37002100021021	37917	25892	95600	Mountain	ASHEVILLE
G37002100021021022	G3700210002102	Buncombe	0.01	0.93	0.517393827	0.482606173	0	107	0.056823819	1883.013192	1	0	0	G37002100021021	37917	25892	95600	Mountain	ASHEVILLE
G37002100021021025	G3700210002102	Buncombe	0	0.86	0.313896149	0.654958308	0.031145513	64	0.110317582	580.1432476	1	1	0	G37002100021021	37917	25892	95600	Mountain	ASHEVILLE
G37002100021021028	G3700210002102	Buncombe	0	1	0.153758928	0.775802732	0.070438392	39	0.103002202	378.6326819	1	0	0	G37002100021021	37917	25892	95600	Mountain	ASHEVILLE
G37002100021021031	G3700210002102	Buncombe	0	0.5	0.236502632	0.763497889	0	2	0.009366407	213.529056	0	0	0	G37002100021021	37917	25892	95600	Mountain	ASHEVILLE
G37002100021021032	G3700210002102	Buncombe	0	0.97	7.30E-05	0.999926984	0	66	0.036507809	1807.832379	1	1	0	G37002100021021	37917	25892	95600	Mountain	ASHEVILLE
G37002100021021033	G3700210002102	Buncombe	0	1	0	0.999999583	0	25	0.016423508	1522.208303	1	1	0	G37002100021021	37917	25892	95600	Mountain	ASHEVILLE
G37002100021021034	G3700210002102	Buncombe	0	1	0	1.000000119	0	50	0.018443463	2710.987666	1	1	0	G37002100021021	37917	25892	95600	Mountain	ASHEVILLE
G37002100021022040	G3700210002102	Buncombe	0.18	0.64	0.365216494	0.551733136	0.083050403	22	0.039494185	557.0440349	1	0	0	G37002100021022	33750	14815	89400	Mountain	ASHEVILLE
G37002100022013009	G3700210002201	Buncombe	0	1	0.188003168	0.692685723	0.119311433	7	0.041976573	166.7596811	0	0	0	G37002100022013	50268	40265	199900	Mountain	ASHEVILLE
G37002100022013011	G3700210002201	Buncombe	0	1	0.230602637	0.72212553	0.047271833	46	0.279297073	164.6991839	0	1	0	G37002100022013	50268	40265	199900	Mountain	ASHEVILLE
G37002100022013027	G3700210002201	Buncombe	0	1	0.203996301	0.785225153	0.010778557	34	1.819237139	18.68915232	1	1	0	G37002100022013	50268	40265	199900	Mountain	ASHEVILLE
G37002100022013029	G3700210002201	Buncombe	0	1	0.734871149	0.178787485	0.086342081	6	0.009997775	600.1335533	1	0	0	G37002100022013	50268	40265	199900	Mountain	ASHEVILLE
G37002100023012000	G3700210002301	Buncombe	0	1	0.000427272	0.999572754	0	42	0.279491572	150.2728676	1	0	0	G37002100023012	41648	20809	109800	Mountain	ASHEVILLE
G37002100023012001	G3700210002301	Buncombe	0	1	0	0.999999046	0	1	0.000892563	1120.369165	0	0	0	G37002100023012	41648	20809	109800	Mountain	ASHEVILLE
G37002100023012004	G3700210002301	Buncombe	0	1	0.541903079	0.458096921	0	10	0.085487197	116.9765806	0	1	0	G37002100023012	41648	20809	109800	Mountain	ASHEVILLE
G37002100023012014	G3700210002301	Buncombe	0	1	0	1.000000715	0	2	0.006212818	321.9151056	1	0	0	G37002100023012	41648	20809	109800	Mountain	ASHEVILLE
G37002100023012015	G3700210002301	Buncombe	0.02	0.98	0.749632001	0.249930754	0.000437249	497	0.916234501	542.437552	1	1	0	G37002100023012	41648	20809	109800	Mountain	ASHEVILLE
G37002100023021000	G3700210002302	Buncombe	0	0.95	0.499743998	0.500256002	0	81	0.516617769	156.7890323	1	1	0	G37002100023021	52386	31485	113100	Mountain	ASHEVILLE
G37002100023021001	G3700210002302	Buncombe	0	0.87	0.837274373	0.162725657	0	52	0.011730357	4432.942661	1	1	0	G37002100023021	52386	31485	113100	Mountain	ASHEVILLE
G37002100023021007	G3700210002302	Buncombe	0.02	0.95	0.816227674	0.183772326	0	392	0.829162907	472.765963	1	1	0	G37002100023021	52386	31485	113100	Mountain	ASHEVILLE
G37002100023021008	G3700210002302	Buncombe	0	1	0.558990419	0.441009551	0	2	0.066835092	29.92439938	1	0	0	G37002100023021	52386	31485	113100	Mountain	ASHEVILLE
G37002100023022015	G3700210002302	Buncombe	0	0.97	0.77841121	0.22158879	0	71	0.298305763	238.0108227	0	1	0	G37002100023022	39113	21786	104200	Mountain	ASHEVILLE
G37002100023022016	G3700210002302	Buncombe	0	1	0	1.000000477	0	15	0.003616615	4147.525144	0	0	0	G37002100023022	39113	21786	104200	Mountain	ASHEVILLE
G37002100023022017	G3700210002302	Buncombe	0	1	0	0.999999881	0	8	0.012198548	655.8157646	0	0	0	G37002100023022	39113	21786	104200	Mountain	ASHEVILLE
G37002100023022019	G3700210002302	Buncombe	0.11	0.82	0	1.000000238	0	38	0.015670238	2424.979155	0	0	0	G37002100023022	39113	21786	104200	Mountain	ASHEVILLE
G37002100023022021	G3700210002302	Buncombe	0	1	0	1.000000119	0	8	0.003697956	2163.357424	0	0	0	G37002100023022	39113	21786	104200	Mountain	ASHEVILLE
G37002100023022023	G3700210002302	Buncombe	0	1	0	1.000000238	0	26	0.012018314	2163.365009	1	1	0	G37002100023022	39113	21786	104200	Mountain	ASHEVILLE
G37002100023022024	G3700210002302	Buncombe	0	0.67	0.821696281	0.178302854	0	3	0.00217354	1380.237128	1	1	0	G37002100023022	39113	21786	104200	Mountain	ASHEVILLE
G37002100023022026	G3700210002302	Buncombe	0	1	0.058359627	0.941640735	0	10	0.002931481	3411.245301	0	0	0	G37002100023022	39113	21786	104200	Mountain	ASHEVILLE
G37002100023022027	G3700210002302	Buncombe	0.01	0.86	0	1	0	99	0.089001445	1112.341496	1	1	0	G37002100023022	39113	21786	104200	Mountain	ASHEVILLE
G37002100023022028	G3700210002302	Buncombe	0	1	0	1	0	1	0.005210925	191.9045235	1	1	0	G37002100023022	39113	21786	104200	Mountain	ASHEVILLE
G37002100023022030	G3700210002302	Buncombe	0	0.99	0.844024599	0.155975387	0	256	0.183397721	1395.873399	1	1	0	G37002100023022	39113	21786	104200	Mountain	ASHEVILLE
G37002100023023009	G3700210002302	Buncombe	0	0.75	0.541638851	0.458361089	0	12	0.05732561	209.3305232	1	1	0	G37002100023023	35654	19470	95200	Mountain	ASHEVILLE
G37002100023023010	G3700210002302	Buncombe	0.01	0.99	0.501084566	0.498915434	0	228	0.462681895	492.77917	1	1	0	G37002100023023	35654	19470	95200	Mountain	ASHEVILLE
G37002100023023011	G3700210002302	Buncombe	0	1	0.402514458	0.597485483	0	3	0.010926135	274.5710277	1	1	0	G37002100023023	35654	19470	95200	Mountain	ASHEVILLE
G37002100023023022	G3700210002302	Buncombe	0.04	0.9	0.00847209	0.930907667	0.060620245	347	0.552912626	627.5855956	1	1	0	G37002100023023	35654	19470	95200	Mountain	ASHEVILLE
G37002100023023024	G3700210002302	Buncombe	0	0.9	0.211037129	0.788962841	0	178	0.428977823	414.9398655	1	1	0	G37002100023023	35654	19470	95200	Mountain	ASHEVILLE
G37002100023023027	G3700210002302	Buncombe	0	1	0	1.000000954	0	1	0.001717767	582.1510162	1	0	0	G37002100023023	35654	19470	95200	Mountain	ASHEVILLE
G37002100023023034	G3700210002302	Buncombe	0	1	0.399970204	0.600028992	0	4	0.003097731	1291.267767	1	1	0	G37002100023023	35654	19470	95200	Mountain	ASHEVILLE
G37002100023023041	G3700210002302	Buncombe	0	0.94	0	0.835065126	0.164934784	50	0.145771517	343.0025352	1	0	0	G37002100023023	35654	19470	95200	Mountain	ASHEVILLE
G37002100023023042	G3700210002302	Buncombe	0	1	0.019981014	0.927718103	0.052300887	210	0.404352318	519.3490696	1	1	0	G37002100023023	35654	19470	95200	Mountain	ASHEVILLE
G37002100023023049	G3700210002302	Buncombe	0.01	0.96	0.625824273	0.37367484	0.000500914	455	0.580305545	784.0697091	1	1	0	G37002100023023	35654	19470	95200	Mountain	ASHEVILLE
G37002100023023058	G3700210002302	Buncombe	0	1	0.35875389	0.64124614	0	4	0.091760912	43.59154575	1	1	0	G37002100023023	35654	19470	95200	Mountain	ASHEVILLE
G37002100024001000	G3700210002400	Buncombe	0	1	0	1	0	34	0.15287046	222.4105296	0	1	0	G37002100024001	39803	18592	74300	Mountain	ASHEVILLE
G37002100024001001	G3700210002400	Buncombe	0	1	0	1.000000119	0	25	0.009753167	2563.269862	0	0	0	G37002100024001	39803	18592	74300	Mountain	ASHEVILLE
G37002100024001002	G3700210002400	Buncombe	0	1	0	0.999999821	0	12	0.016482861	728.0289339	0	0	0	G37002100024001	39803	18592	74300	Mountain	ASHEVILLE
G37002100024001003	G3700210002400	Buncombe	0	1	0	0.999999881	0	9	0.013900958	647.4373954	0	0	0	G37002100024001	39803	18592	74300	Mountain	ASHEVILLE
G37002100024001005	G3700210002400	Buncombe	0.18	0.74	0.047750518	0.952249408	0	66	0.058476723	1128.654226	0	1	0	G37002100024001	39803	18592	74300	Mountain	ASHEVILLE
G37002100024001007	G3700210002400	Buncombe	0	1	0	0.999999464	0	6	0.001210063	4958.41885	0	0	0	G37002100024001	39803	18592	74300	Mountain	ASHEVILLE
G37002100024001008	G3700210002400	Buncombe	0	1	0	0.999999821	0	14	0.007115728	1967.472681	0	1	0	G37002100024001	39803	18592	74300	Mountain	ASHEVILLE
G37002100024001009	G3700210002400	Buncombe	0	0.79	0	1.000000238	0	19	0.006341093	2996.328732	0	0	0	G37002100024001	39803	18592	74300	Mountain	ASHEVILLE
G37002100024001010	G3700210002400	Buncombe	0	1	0	1.000000596	0	24	0.00571065	4202.67404	0	1	0	G37002100024001	39803	18592	74300	Mountain	ASHEVILLE
G37002100024001011	G3700210002400	Buncombe	0	1	0	0.999999464	0	11	0.001154549	9527.527306	0	0	0	G37002100024001	39803	18592	74300	Mountain	ASHEVILLE
G37002100024001012	G3700210002400	Buncombe	0	0.98	0.041510444	0.958489597	0	101	0.038174816	2645.723272	0	1	0	G37002100024001	39803	18592	74300	Mountain	ASHEVILLE
G37002100024001013	G3700210002400	Buncombe	0	1	0	0.999999702	0	7	0.010801082	648.0832301	0	1	0	G37002100024001	39803	18592	74300	Mountain	ASHEVILLE
G37002100024001014	G3700210002400	Buncombe	0	1	0.006063823	0.993936181	0	21	0.311250868	67.46969144	1	1	0	G37002100024001	39803	18592	74300	Mountain	ASHEVILLE
G37002100024001015	G3700210002400	Buncombe	0	0.99	0.864004254	0.135995746	0	139	0.412623724	336.8686572	1	1	0	G37002100024001	39803	18592	74300	Mountain	ASHEVILLE
G37002100025012001	G3700210002501	Buncombe	0	0.97	0	1.000000119	0	163	0.123870247	1315.893074	1	1	0	G37002100025012	37946	17551	97300	Mountain	ASHEVILLE
G37002100025012002	G3700210002501	Buncombe	0	0.97	0.081935853	0.918064117	0	74	0.130990083	564.9282646	0	0	0	G37002100025012	37946	17551	97300	Mountain	ASHEVILLE
G37002100025012003	G3700210002501	Buncombe	0	1	0.460122406	0.539877534	0	2	0.081224033	24.62325394	0	0	0	G37002100025012	37946	17551	97300	Mountain	ASHEVILLE
G37002100025012009	G3700210002501	Buncombe	0	1	0	0.999999702	0	6	0.008956261	669.9223801	1	1	0	G37002100025012	37946	17551	97300	Mountain	ASHEVILLE
G37002100025012010	G3700210002501	Buncombe	1	0	0	0.999999821	0	3	0.011969208	250.6431541	1	1	0	G37002100025012	37946	17551	97300	Mountain	ASHEVILLE
G37002100025012011	G3700210002501	Buncombe	0	0.99	0	0.99999994	0	72	0.036207134	1988.55841	1	1	0	G37002100025012	37946	17551	97300	Mountain	ASHEVILLE
G37002100025012013	G3700210002501	Buncombe	0	1	0.037205737	0.962794304	0	6	0.005611457	1069.241075	0	1	0	G37002100025012	37946	17551	97300	Mountain	ASHEVILLE
G37002100025021006	G3700210002502	Buncombe	0	1	0.033980422	0.965842903	0.000176396	28	0.008657171	3234.312736	1	1	0	G37002100025021	30739	13806	54100	Mountain	ASHEVILLE
G37002100025021007	G3700210002502	Buncombe	0	0.95	0.010176538	0.989823818	0	42	0.015987506	2627.051401	1	1	0	G37002100025021	30739	13806	54100	Mountain	ASHEVILLE
G37002100025021008	G3700210002502	Buncombe	0.08	0.93	0	1	0	40	0.008428923	4745.564877	1	0	0	G37002100025021	30739	13806	54100	Mountain	ASHEVILLE
G37002100025021009	G3700210002502	Buncombe	0.01	0.96	0.007127721	0.992872238	0	181	0.192136177	942.0401888	1	1	0	G37002100025021	30739	13806	54100	Mountain	ASHEVILLE
G37002100025021010	G3700210002502	Buncombe	0	1	0.076074086	0.89716053	0.02676512	1	0.00964916	103.6359596	1	1	0	G37002100025021	30739	13806	54100	Mountain	ASHEVILLE
G37002100025022001	G3700210002502	Buncombe	0.02	0.94	0.011910195	0.988089979	0	53	0.011104411	4772.878077	1	1	0	G37002100025022	28250	12968	74700	Mountain	ASHEVILLE
G37002100025022002	G3700210002502	Buncombe	0	0.93	0.76683867	0.233161345	0	15	0.011028415	1360.122921	1	0	0	G37002100025022	28250	12968	74700	Mountain	ASHEVILLE
G37002100025022006	G3700210002502	Buncombe	0.04	0.89	0.037272673	0.949176133	0.013551181	73	0.093583922	780.0485235	1	1	0	G37002100025022	28250	12968	74700	Mountain	ASHEVILLE
G37002100025024001	G3700210002502	Buncombe	0.12	0.83	0.787085712	0.212914318	0	42	0.040816453	1028.996804	0	1	0	G37002100025024	41765	21293	131900	Mountain	ASHEVILLE
G37002100025024002	G3700210002502	Buncombe	0	1	0.703733325	0.296266675	0	39	0.049249905	791.8796969	0	1	0	G37002100025024	41765	21293	131900	Mountain	ASHEVILLE
G37002100025024011	G3700210002502	Buncombe	0	1	0.151881218	0.848118842	0	12	0.068377874	175.4953659	1	0	0	G37002100025024	41765	21293	131900	Mountain	ASHEVILLE
G37002100025024012	G3700210002502	Buncombe	0	1	0.599827945	0.400171936	0	9	0.029768792	302.3300325	1	0	0	G37002100025024	41765	21293	131900	Mountain	ASHEVILLE
G37002100025024013	G3700210002502	Buncombe	0	0.88	0.139442369	0.860557675	0	33	0.039998406	825.0328762	1	0	0	G37002100025024	41765	21293	131900	Mountain	ASHEVILLE
G37002100025024014	G3700210002502	Buncombe	0	1	0.109927118	0.890072823	0	14	0.057001683	245.6067813	1	0	0	G37002100025024	41765	21293	131900	Mountain	ASHEVILLE
G37002100025024022	G3700210002502	Buncombe	0	1	0.18312797	0.81687218	0	3	0.051540984	58.20610688	0	1	0	G37002100025024	41765	21293	131900	Mountain	ASHEVILLE
G37002100025024031	G3700210002502	Buncombe	0	1	0	0.999999821	0	12	0.008298948	1445.96632	0	0	0	G37002100025024	41765	21293	131900	Mountain	ASHEVILLE
G37002100025024032	G3700210002502	Buncombe	0	1	0.000307527	0.9996925	0	178	0.224883462	791.5210761	1	1	0	G37002100025024	41765	21293	131900	Mountain	ASHEVILLE
G37002100025024033	G3700210002502	Buncombe	0	1	0	0.999999762	0	1	0.026982118	37.06158231	1	1	0	G37002100025024	41765	21293	131900	Mountain	ASHEVILLE
G37002100025024035	G3700210002502	Buncombe	0	1	0	0.999999702	0	3	0.01357373	221.0151474	0	0	0	G37002100025024	41765	21293	131900	Mountain	ASHEVILLE
G37002100025024036	G3700210002502	Buncombe	0	1	0	1.000000119	0	19	0.041496323	457.8718943	1	1	0	G37002100025024	41765	21293	131900	Mountain	ASHEVILLE
G37002100025024037	G3700210002502	Buncombe	0	1	0	1.000000119	0	13	0.00343291	3786.874858	0	0	0	G37002100025024	41765	21293	131900	Mountain	ASHEVILLE
G37002100025024038	G3700210002502	Buncombe	0	1	0	0.999999464	0	10	0.004467013	2238.632555	0	0	0	G37002100025024	41765	21293	131900	Mountain	ASHEVILLE
G37002100025026002	G3700210002502	Buncombe	0.02	0.97	0.003752693	0.985006511	0.01124077	137	0.149855476	914.2141732	1	1	0	G37002100025026	31786	14845	92700	Mountain	ASHEVILLE
G37002100025026003	G3700210002502	Buncombe	0	0.86	0.039183833	0.879120827	0.081695076	36	0.008784803	4097.986135	1	1	0	G37002100025026	31786	14845	92700	Mountain	ASHEVILLE
G37002100025026005	G3700210002502	Buncombe	0	1	0.05422144	0.91053462	0.035243928	116	0.274475455	422.624311	1	1	0	G37002100025026	31786	14845	92700	Mountain	ASHEVILLE
G37002100025026006	G3700210002502	Buncombe	0	1	0.017105345	0.982894599	0	5	0.086624697	57.72025948	1	1	0	G37002100025026	31786	14845	92700	Mountain	ASHEVILLE
G37002100025026008	G3700210002502	Buncombe	0	1	0.752308369	0.149450645	0.098241054	7	0.034451736	203.1827952	1	1	0	G37002100025026	31786	14845	92700	Mountain	ASHEVILLE
G37002100032001006	G3700210003200	Buncombe	0	0.99	0.37587586	0.624124169	0	67	0.154063439	434.8857866	1	1	0	G37002100032001	46226	23182	139200	Mountain	ASHEVILLE
G37002100032001007	G3700210003200	Buncombe	0	1	0	0.999999583	0	3	0.001375793	2180.561368	0	0	0	G37002100032001	46226	23182	139200	Mountain	ASHEVILLE
G37002100032001008	G3700210003200	Buncombe	0	1	0.207004875	0.792995274	0	5	0.0067026	745.9791942	1	1	0	G37002100032001	46226	23182	139200	Mountain	ASHEVILLE
G37002100032001010	G3700210003200	Buncombe	0	1	0.049323872	0.950676143	0	64	0.250735069	255.2494965	1	1	0	G37002100032001	46226	23182	139200	Mountain	ASHEVILLE
G37002100032001012	G3700210003200	Buncombe	0	1	0	1	0	41	0.034436635	1190.592523	1	1	0	G37002100032001	46226	23182	139200	Mountain	ASHEVILLE
G37002100032001014	G3700210003200	Buncombe	0.01	0.97	0.004500282	0.995499671	0	173	0.121635583	1422.281181	1	1	0	G37002100032001	46226	23182	139200	Mountain	ASHEVILLE
G37002100032001015	G3700210003200	Buncombe	0	0.97	0.630311608	0.369688421	0	152	0.134494062	1130.161419	1	1	0	G37002100032001	46226	23182	139200	Mountain	ASHEVILLE
G37002100032001027	G3700210003200	Buncombe	0.02	0.97	0.894540661	0.10545934	0	488	1.731067997	281.9068927	1	0	0	G37002100032001	46226	23182	139200	Mountain	ASHEVILLE
G37002100032001029	G3700210003200	Buncombe	0	1	0	0.999999523	0	10	0.001521165	6573.910697	1	0	0	G37002100032001	46226	23182	139200	Mountain	ASHEVILLE
G37001309908001031	G3700130990800	Beaufort	0	1	0.112415463	0.887584567	0	5	1.010889683	4.946138123	0	0	0	G37001309908001	20700	12367	47800	Coastal Plain	AURORA
G37001309908001032	G3700130990800	Beaufort	0	1	0	0.99999994	0	2	0.130081127	15.3750206	0	0	0	G37001309908001	20700	12367	47800	Coastal Plain	AURORA
G37001309908001033	G3700130990800	Beaufort	0.77	0.23	0.428848058	0.571151912	0	26	0.289100466	89.93413383	0	0	0	G37001309908001	20700	12367	47800	Coastal Plain	AURORA
G37001309908001135	G3700130990800	Beaufort	0	1	0	0.99999994	0	2	0.051852976	38.57059213	0	0	0	G37001309908001	20700	12367	47800	Coastal Plain	AURORA
G37001309908001167	G3700130990800	Beaufort	1	0	0.537451029	0.462548941	0	6	0.180750192	33.19498546	0	0	0	G37001309908001	20700	12367	47800	Coastal Plain	AURORA
G37001309908001194	G3700130990800	Beaufort	1	0	0.882873893	0.117126144	0	29	0.088739204	326.8003171	0	0	0	G37001309908001	20700	12367	47800	Coastal Plain	AURORA
G37001309908001200	G3700130990800	Beaufort	0	1	0	0.99999994	0	4	0.049320049	81.10291964	0	0	0	G37001309908001	20700	12367	47800	Coastal Plain	AURORA
G37001309908001201	G3700130990800	Beaufort	0.85	0.15	0.061427008	0.938572943	0	20	0.063247127	316.2198996	1	1	0	G37001309908001	20700	12367	47800	Coastal Plain	AURORA
G37001309908001204	G3700130990800	Beaufort	0.56	0.31	0.335088313	0.664911568	0	16	0.066770967	239.6251064	1	1	0	G37001309908001	20700	12367	47800	Coastal Plain	AURORA
G37001309908002004	G3700130990800	Beaufort	0	1	0.010448706	0.989551365	0	6	0.059702811	100.4977808	0	0	0	G37001309908002	27454	14480	43400	Coastal Plain	AURORA
G37001309908002005	G3700130990800	Beaufort	0.36	0.64	0.365432948	0.634567022	0	14	0.406498721	34.44045279	0	0	0	G37001309908002	27454	14480	43400	Coastal Plain	AURORA
G37001309908002009	G3700130990800	Beaufort	0.85	0.15	0.004057929	0.995941937	0	13	0.055061144	236.101159	0	0	0	G37001309908002	27454	14480	43400	Coastal Plain	AURORA
G37001309908002010	G3700130990800	Beaufort	0.47	0.53	0	1.000000238	0	19	0.020182605	941.4047561	0	0	0	G37001309908002	27454	14480	43400	Coastal Plain	AURORA
G37001309908002011	G3700130990800	Beaufort	0	1	0.718265831	0.281734169	0	2	0.145904563	13.70759046	0	0	0	G37001309908002	27454	14480	43400	Coastal Plain	AURORA
G37001309908002012	G3700130990800	Beaufort	0.55	0.27	0	1	0	11	0.179499323	61.2815683	0	0	0	G37001309908002	27454	14480	43400	Coastal Plain	AURORA
G37001309908002022	G3700130990800	Beaufort	0.88	0	0	0.999999881	0	8	0.10957283	73.01080004	0	0	0	G37001309908002	27454	14480	43400	Coastal Plain	AURORA
G37001309908003039	G3700130990800	Beaufort	0.5	0.5	0.04185937	0.956218064	0.001922484	2	0.245663958	8.141202381	0	0	0	G37001309908003	24792	12795	57800	Coastal Plain	AURORA
G37001309908003049	G3700130990800	Beaufort	0.66	0.34	0.037400372	0.962343454	0.000256175	29	0.839987262	34.52433305	1	1	0	G37001309908003	24792	12795	57800	Coastal Plain	AURORA
G37001309908003050	G3700130990800	Beaufort	0.72	0.26	0.000256644	0.999743342	0	50	0.599397033	83.41716301	0	0	0	G37001309908003	24792	12795	57800	Coastal Plain	AURORA
G37001309908003051	G3700130990800	Beaufort	1	0	0.642914116	0.357085824	0	30	0.332063385	90.34419743	0	0	0	G37001309908003	24792	12795	57800	Coastal Plain	AURORA
G37014700012001034	G3701470001200	Pitt	0	1	0.347995609	0.652004361	0	45	0.313775774	143.4145135	1	0	0	G37014700012001	39821	17792	70600	Coastal Plain	AYDEN
G37014700012002007	G3701470001200	Pitt	0.19	0.76	0.511794388	0.488205612	0	127	1.701140081	74.65581548	1	0	0	G37014700012002	33125	25530	83300	Coastal Plain	AYDEN
G37014700013001031	G3701470001300	Pitt	0.05	0.93	0.117090389	0.882909631	0	59	0.818785035	72.05798531	1	1	0	G37014700013001	49701	25807	109300	Coastal Plain	AYDEN
G37014700013001092	G3701470001300	Pitt	0.05	0.86	0.01694743	0.983052611	0	22	0.282626464	77.84125985	1	1	0	G37014700013001	49701	25807	109300	Coastal Plain	AYDEN
G37014700014001001	G3701470001400	Pitt	0	1	0.444540054	0.555459917	0	11	0.383224191	28.70382468	1	1	0	G37014700014001	20991	13617	79900	Coastal Plain	AYDEN
G37014700014001006	G3701470001400	Pitt	0.26	0.71	0.031875808	0.96486187	0.003262314	31	0.635454697	48.7839655	1	0	0	G37014700014001	20991	13617	79900	Coastal Plain	AYDEN
G37014700014001007	G3701470001400	Pitt	0.27	0.68	0.362741023	0.107087448	0.530171487	60	0.071850116	835.0717166	1	1	0	G37014700014001	20991	13617	79900	Coastal Plain	AYDEN
G37014700014001047	G3701470001400	Pitt	0.11	0.89	0.566709757	0.409277767	0.024012728	9	0.03095738	290.7222805	1	0	0	G37014700014001	20991	13617	79900	Coastal Plain	AYDEN
G37014700014001048	G3701470001400	Pitt	0.02	0.82	0.517770767	0.482229203	0	144	2.436315617	59.10564256	1	1	0	G37014700014001	20991	13617	79900	Coastal Plain	AYDEN
G37014700014001049	G3701470001400	Pitt	0.24	0.72	0.159953862	0.840046108	0	134	0.903207853	148.3600918	1	1	0	G37014700014001	20991	13617	79900	Coastal Plain	AYDEN
G37014700014002000	G3701470001400	Pitt	0.23	0.73	0.844355047	0.155644942	0	124	1.515850711	81.80225077	1	0	0	G37014700014002	28438	14493	73600	Coastal Plain	AYDEN
G37014700014002001	G3701470001400	Pitt	0.16	0.84	0.430649638	0.569350353	0	51	0.593362209	85.95087325	1	0	0	G37014700014002	28438	14493	73600	Coastal Plain	AYDEN
G37014700014002006	G3701470001400	Pitt	0	1	0.814242244	0.185757861	0	4	0.125197787	31.94944646	0	0	0	G37014700014002	28438	14493	73600	Coastal Plain	AYDEN
G37014700014002007	G3701470001400	Pitt	0	0	0.006878885	0.972177804	0.020943271	2	0.355723707	5.622341051	0	0	0	G37014700014002	28438	14493	73600	Coastal Plain	AYDEN
G37014700014002040	G3701470001400	Pitt	0	1	0.007671322	0.992328703	0	4	0.201507779	19.85035033	0	0	0	G37014700014002	28438	14493	73600	Coastal Plain	AYDEN
G37014700014002041	G3701470001400	Pitt	0	1	0.406170785	0.593829215	0	33	0.624603084	52.83355279	1	0	0	G37014700014002	28438	14493	73600	Coastal Plain	AYDEN
G37014700014003000	G3701470001400	Pitt	0.21	0.79	0.136931956	0.843564868	0.019503176	34	0.867134878	39.20958649	1	1	0	G37014700014003	25250	13920	56800	Coastal Plain	AYDEN
G37014700014003001	G3701470001400	Pitt	0	1	0.184486449	0.430869102	0.384645294	3	0.001154248	2599.094011	1	1	0	G37014700014003	25250	13920	56800	Coastal Plain	AYDEN
G37014700014003037	G3701470001400	Pitt	0.27	0.73	0.074278727	0.873313308	0.052407911	11	0.130632964	84.20539219	1	1	0	G37014700014003	25250	13920	56800	Coastal Plain	AYDEN
G37014700014003038	G3701470001400	Pitt	0	1	0.126099035	0.87390101	0	14	0.049313746	283.8964995	1	0	0	G37014700014003	25250	13920	56800	Coastal Plain	AYDEN
G37014700014004002	G3701470001400	Pitt	0.1	0.9	0.685570061	0.314429969	0	143	1.512168574	94.56617635	1	0	0	G37014700014004	39306	16034	66300	Coastal Plain	AYDEN
G37014700014004003	G3701470001400	Pitt	0.11	0.89	0.165975273	0.834024727	0	35	0.319563918	109.524255	0	0	0	G37014700014004	39306	16034	66300	Coastal Plain	AYDEN
G37014700014004004	G3701470001400	Pitt	0	1	0	1	0	2	0.306006276	6.53581366	0	0	0	G37014700014004	39306	16034	66300	Coastal Plain	AYDEN
G37014700014004005	G3701470001400	Pitt	0.3	0.7	0.316350192	0.683649838	0	10	0.208682573	47.91966984	1	1	0	G37014700014004	39306	16034	66300	Coastal Plain	AYDEN
G37014700014004006	G3701470001400	Pitt	0.41	0.59	0.053234734	0.946765244	0	73	0.858908399	84.99160108	1	1	0	G37014700014004	39306	16034	66300	Coastal Plain	AYDEN
G37014700014004007	G3701470001400	Pitt	0	1	0	1.000000238	0	6	0.043610123	137.5827367	0	0	0	G37014700014004	39306	16034	66300	Coastal Plain	AYDEN
G37014700014004008	G3701470001400	Pitt	0.3	0.7	0.052238818	0.947761189	0	33	0.536551188	61.50391752	1	1	0	G37014700014004	39306	16034	66300	Coastal Plain	AYDEN
G37014700014004009	G3701470001400	Pitt	0.38	0.63	0.084316596	0.915683331	0	8	0.435783367	18.35774518	0	0	0	G37014700014004	39306	16034	66300	Coastal Plain	AYDEN
G37014700014004010	G3701470001400	Pitt	0.14	0.86	0.624642968	0.375357045	0	29	0.352257121	82.32622779	0	0	0	G37014700014004	39306	16034	66300	Coastal Plain	AYDEN
G37014700014004011	G3701470001400	Pitt	0.37	0.6	0.452388644	0.547611356	0	70	0.233341479	299.9895275	0	0	0	G37014700014004	39306	16034	66300	Coastal Plain	AYDEN
G37014700014004027	G3701470001400	Pitt	0.41	0.55	0.068616696	0.931383315	0	118	0.589124256	200.2973035	1	1	0	G37014700014004	39306	16034	66300	Coastal Plain	AYDEN
G37014700014005028	G3701470001400	Pitt	0.17	0.83	0.141761869	0.834952593	0.023285581	23	0.34028508	67.59038619	1	1	0	G37014700014005	18864	12470	54800	Coastal Plain	AYDEN
G37014700014005029	G3701470001400	Pitt	0.27	0.67	0.245915145	0.754084885	0	30	2.166179643	13.84926688	1	1	0	G37014700014005	18864	12470	54800	Coastal Plain	AYDEN
G37014700014005034	G3701470001400	Pitt	0	0.58	0.218089491	0.781910539	0	50	0.831991929	60.0967368	1	1	0	G37014700014005	18864	12470	54800	Coastal Plain	AYDEN
G37014700014006009	G3701470001400	Pitt	0	0.93	0.51319474	0.252131283	0.234673843	27	0.026176815	1031.447088	1	1	0	G37014700014006	46250	21324	90900	Coastal Plain	AYDEN
G37014700014006018	G3701470001400	Pitt	0.15	0.85	0.083095036	0.916618228	0.000286733	82	0.570913973	143.629345	1	0	0	G37014700014006	46250	21324	90900	Coastal Plain	AYDEN
G37014700016003017	G3701470001600	Pitt	0	0.94	0.030476535	0.96952343	0	33	0.508761816	64.8633584	1	0	0	G37014700016003	41838	15850	84100	Coastal Plain	AYDEN
G37014700016003018	G3701470001600	Pitt	0.17	0.83	0.001122313	0.998877764	0	12	0.181177693	66.2333194	0	0	0	G37014700016003	41838	15850	84100	Coastal Plain	AYDEN
G37014700016003019	G3701470001600	Pitt	0	0.93	0.000528377	0.999471486	0	14	0.085639145	163.4766429	1	0	0	G37014700016003	41838	15850	84100	Coastal Plain	AYDEN
G37014700016003020	G3701470001600	Pitt	0	1	0.626094341	0.373905689	0	2	0.714460925	2.799313342	1	0	0	G37014700016003	41838	15850	84100	Coastal Plain	AYDEN
G37014700016003021	G3701470001600	Pitt	0	1	0.862972736	0.137027279	0	3	0.411264928	7.294568037	1	0	0	G37014700016003	41838	15850	84100	Coastal Plain	AYDEN
G37019500015002045	G3701950001500	Wilson	0.39	0.3	0.613000333	0.386999691	0	69	1.072006481	64.36528251	0	0	0	G37019500015002	36250	16580	68600	Coastal Plain	BAILEY
G37001109901001004	G3700110990100	Avery	0.14	0.71	0.664259017	0.13460353	0.201137993	7	0.001056685	6624.489342	0	1	0	G37001109901001	32292	17062	119600	Mountain	BANNER ELK
G37001109901001034	G3700110990100	Avery	0	1	0.191914931	0.808085144	0	14	0.035311146	396.4753847	0	0	0	G37001109901001	32292	17062	119600	Mountain	BANNER ELK
G37001109901001035	G3700110990100	Avery	0.01	0.97	0.506850302	0.484049261	0.009100419	124	1.165056515	106.4326051	0	0	0	G37001109901001	32292	17062	119600	Mountain	BANNER ELK
G37001109901001046	G3700110990100	Avery	0	0.98	0.639032781	0.353569567	0.007397668	132	2.092883201	63.07088707	1	1	0	G37001109901001	32292	17062	119600	Mountain	BANNER ELK
G37001109901001047	G3700110990100	Avery	0	1	0.618412554	0.381587416	0	7	0.025565522	273.806262	0	0	0	G37001109901001	32292	17062	119600	Mountain	BANNER ELK
G37001109901001050	G3700110990100	Avery	0	1	0.029463308	0.963829041	0.006707551	4	0.014236477	280.9683893	0	0	0	G37001109901001	32292	17062	119600	Mountain	BANNER ELK
G37001109901001051	G3700110990100	Avery	0	0.81	2.72E-05	0.999972999	0	16	0.008649933	1849.725306	0	0	0	G37001109901001	32292	17062	119600	Mountain	BANNER ELK
G37001109901001052	G3700110990100	Avery	0	1	0.49599719	0.504002571	0	3	0.008884614	337.6624072	0	0	0	G37001109901001	32292	17062	119600	Mountain	BANNER ELK
G37001109901002007	G3700110990100	Avery	0	1	0.809116304	0.185333908	0.005549779	141	5.396881616	26.12619843	0	0	0	G37001109901002	33250	12481	116700	Mountain	BANNER ELK
G37001109901002010	G3700110990100	Avery	0.06	0.94	0.004006725	0.938859344	0.057134039	47	0.071143379	660.637721	0	0	0	G37001109901002	33250	12481	116700	Mountain	BANNER ELK
G37001109901002011	G3700110990100	Avery	0	1	0	0.99999994	0	1	0.002971019	336.5848972	0	0	0	G37001109901002	33250	12481	116700	Mountain	BANNER ELK
G37001109901002034	G3700110990100	Avery	0.5	0.5	0	1.000000596	0	8	0.007731987	1034.662927	0	0	0	G37001109901002	33250	12481	116700	Mountain	BANNER ELK
G37001109901002035	G3700110990100	Avery	0.13	0.87	0.181434825	0.818542361	2.28E-05	23	0.202602143	113.5229846	0	1	0	G37001109901002	33250	12481	116700	Mountain	BANNER ELK
G37001109901002040	G3700110990100	Avery	0	1	0	1.000000119	0	8	0.032607219	245.3444448	0	0	0	G37001109901002	33250	12481	116700	Mountain	BANNER ELK
G37001109901002044	G3700110990100	Avery	0	1	0.851534903	0.148465037	0	44	0.507671842	86.67016044	0	0	0	G37001109901002	33250	12481	116700	Mountain	BANNER ELK
G37001109902001020	G3700110990200	Avery	0	1	0.739503443	0.223550409	0.036946159	48	0.616982764	77.79795934	0	0	0	G37001109902001	37266	21533	132200	Mountain	BANNER ELK
G37001109902001046	G3700110990200	Avery	0	1	0.806702375	0.178001121	0.015296827	3	0.010083109	297.5272925	1	1	0	G37001109902001	37266	21533	132200	Mountain	BANNER ELK
G37001109902001050	G3700110990200	Avery	0	1	0.3408117	0.607825637	0.051362673	3	0.767724259	3.907652993	1	1	0	G37001109902001	37266	21533	132200	Mountain	BANNER ELK
G37001109902001052	G3700110990200	Avery	0	1	0	0.677596271	0.322403155	9	0.011730949	767.2013727	0	0	0	G37001109902001	37266	21533	132200	Mountain	BANNER ELK
G37001109902001054	G3700110990200	Avery	0	1	0	0.999999583	0	2	0.008955044	223.3378121	0	0	0	G37001109902001	37266	21533	132200	Mountain	BANNER ELK
G37001109903003001	G3700110990300	Avery	0	1	0.000857049	0.999142945	0	1	0.155268975	6.44043665	0	0	0	G37001109903003	32045	14969	68000	Mountain	BANNER ELK
G37001309906002020	G3700130990600	Beaufort	0	1	0.644795418	0.355204523	0	20	0.610597937	32.75477822	0	0	0	G37001309906002	44583	20214	111200	Coastal Plain	BATH
G37001309906002021	G3700130990600	Beaufort	0	0.69	0.678916693	0.321083337	0	13	0.061243137	212.2686809	0	0	0	G37001309906002	44583	20214	111200	Coastal Plain	BATH
G37001309906002022	G3700130990600	Beaufort	0	1	0.310778201	0.689221799	0	15	0.368009662	40.75979942	0	0	0	G37001309906002	44583	20214	111200	Coastal Plain	BATH
G37001309906002023	G3700130990600	Beaufort	0	1	0	1.000000119	0	5	0.031266613	159.9149866	0	0	0	G37001309906002	44583	20214	111200	Coastal Plain	BATH
G37001309906002025	G3700130990600	Beaufort	0	1	0	1	0	15	0.127164658	117.9573021	0	0	0	G37001309906002	44583	20214	111200	Coastal Plain	BATH
G37001309906002026	G3700130990600	Beaufort	0	0.71	0	1	0	7	0.011917918	587.3509236	0	0	0	G37001309906002	44583	20214	111200	Coastal Plain	BATH
G37001309906002027	G3700130990600	Beaufort	1	0	0	0.99999994	0	2	0.060154781	33.24756532	0	0	0	G37001309906002	44583	20214	111200	Coastal Plain	BATH
G37001309906002029	G3700130990600	Beaufort	0.12	0.88	0.797868788	0.202131212	0	17	0.782381674	21.72852529	0	0	0	G37001309906002	44583	20214	111200	Coastal Plain	BATH
G37001309906002067	G3700130990600	Beaufort	0	1	0.68811959	0.31188038	0	46	2.350677143	19.56882941	0	0	0	G37001309906002	44583	20214	111200	Coastal Plain	BATH
G37001309906002069	G3700130990600	Beaufort	0	1	0	1	0	6	0.228779011	26.22618206	0	0	0	G37001309906002	44583	20214	111200	Coastal Plain	BATH
G37001309906002070	G3700130990600	Beaufort	0	1	0	1.000000119	0	11	0.009097497	1209.123835	0	0	0	G37001309906002	44583	20214	111200	Coastal Plain	BATH
G37001309906002072	G3700130990600	Beaufort	0	1	0	1	0	19	0.151350378	125.5365218	0	0	0	G37001309906002	44583	20214	111200	Coastal Plain	BATH
G37001309906002073	G3700130990600	Beaufort	0	1	0	0.99999994	0	7	0.146315557	47.84180279	0	0	0	G37001309906002	44583	20214	111200	Coastal Plain	BATH
G37001309906002074	G3700130990600	Beaufort	0	0.86	0	1	0	7	0.015183001	461.0419269	0	0	0	G37001309906002	44583	20214	111200	Coastal Plain	BATH
G37001309907002007	G3700130990700	Beaufort	0.02	0.98	0.797989905	0.201386988	0.000623123	108	0.46316468	233.178402	1	1	0	G37001309907002	36667	21213	80400	Coastal Plain	BATH
G37001309907002008	G3700130990700	Beaufort	0.63	0.37	0.607355118	0.392644852	0	46	0.954477831	48.19389044	0	1	0	G37001309907002	36667	21213	80400	Coastal Plain	BATH
G37001309907002049	G3700130990700	Beaufort	0.3	0.7	0.265344501	0.734655499	0	115	1.685560482	68.22656394	0	0	0	G37001309907002	36667	21213	80400	Coastal Plain	BATH
G37001309907002050	G3700130990700	Beaufort	0	1	0	1.000000119	0	13	0.054434501	238.8191266	0	0	0	G37001309907002	36667	21213	80400	Coastal Plain	BATH
G37001309907002051	G3700130990700	Beaufort	0.45	0.5	0.0625863	0.937413692	0	44	0.82732114	53.18370082	0	0	0	G37001309907002	36667	21213	80400	Coastal Plain	BATH
G37001309907002056	G3700130990700	Beaufort	0	1	0.013165397	0.969025671	0.017808936	6	0.422511648	14.20079191	1	1	0	G37001309907002	36667	21213	80400	Coastal Plain	BATH
G37001309907002057	G3700130990700	Beaufort	0	1	0.013298635	0.974534869	0.012166338	4	0.135264445	29.57170296	1	1	0	G37001309907002	36667	21213	80400	Coastal Plain	BATH
G37001309907002071	G3700130990700	Beaufort	0	1	0	0.99999994	0	24	0.011340444	2116.319185	0	0	0	G37001309907002	36667	21213	80400	Coastal Plain	BATH
G37001309907002072	G3700130990700	Beaufort	0.75	0	0.852477252	0.147522762	0	4	0.009087412	440.1693253	0	0	0	G37001309907002	36667	21213	80400	Coastal Plain	BATH
G37001309907002075	G3700130990700	Beaufort	0	1	0.661393583	0.338606417	0	3	0.07743572	38.74181081	0	0	0	G37001309907002	36667	21213	80400	Coastal Plain	BATH
G37001309907002076	G3700130990700	Beaufort	0	1	0.001432681	0.998567343	0	8	0.16608427	48.16831855	0	0	0	G37001309907002	36667	21213	80400	Coastal Plain	BATH
G37001309907002077	G3700130990700	Beaufort	0	1	0	0.99999994	0	6	0.155239653	38.64991891	0	1	0	G37001309907002	36667	21213	80400	Coastal Plain	BATH
G37003109703001000	G3700310970300	Carteret	0	1	0	0.999999762	0	3	0.008095246	370.5878517	0	0	0	G37003109703001	31433	22893	177600	Coastal Plain	BEAUFORT
G37003109703001002	G3700310970300	Carteret	0	1	0	1.000000358	0	12	0.014151629	847.9589157	0	0	0	G37003109703001	31433	22893	177600	Coastal Plain	BEAUFORT
G37003109703001004	G3700310970300	Carteret	0	1	0	1.000000238	0	10	0.003387149	2952.335329	0	0	0	G37003109703001	31433	22893	177600	Coastal Plain	BEAUFORT
G37003109703001005	G3700310970300	Carteret	0	1	0	1.000000238	0	3	0.002200229	1363.494689	0	0	0	G37003109703001	31433	22893	177600	Coastal Plain	BEAUFORT
G37003109703001006	G3700310970300	Carteret	0	1	0	1	0	9	0.003050936	2949.913973	0	0	0	G37003109703001	31433	22893	177600	Coastal Plain	BEAUFORT
G37003109703001007	G3700310970300	Carteret	0	1	0	0.999999762	0	7	0.003379119	2071.545871	0	0	0	G37003109703001	31433	22893	177600	Coastal Plain	BEAUFORT
G37003109703001008	G3700310970300	Carteret	0	1	0	1.000000119	0	18	0.01842544	976.9101703	0	0	0	G37003109703001	31433	22893	177600	Coastal Plain	BEAUFORT
G37003109703002063	G3700310970300	Carteret	0	1	0.815006673	0.184993684	0	4	0.018800004	212.7659124	0	0	0	G37003109703002	22378	18947	115500	Coastal Plain	BEAUFORT
G37003109703003003	G3700310970300	Carteret	0	1	0	0.999999963	0	1	0.013164829	75.95996663	0	0	0	G37003109703003	31159	19140	116000	Coastal Plain	BEAUFORT
G37003109703003004	G3700310970300	Carteret	0	1	0	0.999999821	0	76	0.048622923	1563.048758	0	0	0	G37003109703003	31159	19140	116000	Coastal Plain	BEAUFORT
G37003109703003005	G3700310970300	Carteret	0.01	0.97	0.011171451	0.959866822	0.028961689	159	0.847246906	187.6666634	1	1	0	G37003109703003	31159	19140	116000	Coastal Plain	BEAUFORT
G37003109703003006	G3700310970300	Carteret	0	1	0.005625173	0.994375467	0	6	0.008482656	707.3256308	0	0	0	G37003109703003	31159	19140	116000	Coastal Plain	BEAUFORT
G37003109703003014	G3700310970300	Carteret	0.01	0.97	0.01748555	0.980862081	0.00165234	90	0.179985988	500.0389264	0	0	0	G37003109703003	31159	19140	116000	Coastal Plain	BEAUFORT
G37003109703003015	G3700310970300	Carteret	0	1	0	1	0	14	0.016318853	857.9034236	0	0	0	G37003109703003	31159	19140	116000	Coastal Plain	BEAUFORT
G37003109703003016	G3700310970300	Carteret	0	1	0	1.000000119	0	10	0.014590721	685.3670709	0	0	0	G37003109703003	31159	19140	116000	Coastal Plain	BEAUFORT
G37003109703003017	G3700310970300	Carteret	0	1	0.009104766	0.967585266	0.023309989	106	0.238748415	443.9820054	1	1	0	G37003109703003	31159	19140	116000	Coastal Plain	BEAUFORT
G37003109703004000	G3700310970300	Carteret	0	1	0.000472691	0.999527514	0	9	0.01173963	766.6340519	0	0	0	G37003109703004	38125	18799	86300	Coastal Plain	BEAUFORT
G37003109703004001	G3700310970300	Carteret	0.08	0.92	0	1.000000119	0	13	0.012988003	1000.923733	0	0	0	G37003109703004	38125	18799	86300	Coastal Plain	BEAUFORT
G37003109703004002	G3700310970300	Carteret	0	1	0	1.000000119	0	13	0.031434712	413.5555599	0	0	0	G37003109703004	38125	18799	86300	Coastal Plain	BEAUFORT
G37003109703004003	G3700310970300	Carteret	0	1	0	0.999999881	0	4	0.008775112	455.8346397	0	0	0	G37003109703004	38125	18799	86300	Coastal Plain	BEAUFORT
G37003109703004004	G3700310970300	Carteret	0.01	0.97	0	1	0	172	0.130726416	1315.724893	0	0	0	G37003109703004	38125	18799	86300	Coastal Plain	BEAUFORT
G37003109703004005	G3700310970300	Carteret	0	1	0.005139987	0.955534697	0.039325295	26	0.686974915	37.8470879	1	1	0	G37003109703004	38125	18799	86300	Coastal Plain	BEAUFORT
G37003109703004026	G3700310970300	Carteret	0	1	0.018744707	0.540793836	0.440461308	9	0.008982559	1001.941616	0	0	0	G37003109703004	38125	18799	86300	Coastal Plain	BEAUFORT
G37003109703005041	G3700310970300	Carteret	0.13	0.87	0.387895137	0.612104833	0	84	0.382465339	219.6277453	0	1	0	G37003109703005	41128	20581	108000	Coastal Plain	BEAUFORT
G37003109703005042	G3700310970300	Carteret	0.01	0.99	0.683931708	0.316068292	0	165	0.366312931	450.4345494	0	0	0	G37003109703005	41128	20581	108000	Coastal Plain	BEAUFORT
G37003109703005043	G3700310970300	Carteret	0	1	0.036443245	0.963556647	0	23	0.013419862	1713.877554	0	0	0	G37003109703005	41128	20581	108000	Coastal Plain	BEAUFORT
G37003109703005044	G3700310970300	Carteret	0.16	0.72	0.14901042	0.850989699	0	25	0.009390746	2662.195326	0	0	0	G37003109703005	41128	20581	108000	Coastal Plain	BEAUFORT
G37003109703005045	G3700310970300	Carteret	0	1	0	1.000000119	0	76	0.083677537	908.2485303	0	0	0	G37003109703005	41128	20581	108000	Coastal Plain	BEAUFORT
G37003109703005046	G3700310970300	Carteret	0	0.98	0.00114335	0.998856664	0	57	0.282127736	202.0361447	0	0	0	G37003109703005	41128	20581	108000	Coastal Plain	BEAUFORT
G37003109703005047	G3700310970300	Carteret	0.06	0.94	0.693588912	0.306410551	0	51	0.026829688	1900.879354	0	1	0	G37003109703005	41128	20581	108000	Coastal Plain	BEAUFORT
G37003109703005053	G3700310970300	Carteret	0	1	0.383482873	0.433065027	0.183452198	2	0.011584252	172.6481772	0	0	0	G37003109703005	41128	20581	108000	Coastal Plain	BEAUFORT
G37003109703005054	G3700310970300	Carteret	0	0.25	0.115228973	0.851118624	0.033651651	4	0.003141241	1273.381959	0	0	0	G37003109703005	41128	20581	108000	Coastal Plain	BEAUFORT
G37003109703005056	G3700310970300	Carteret	0.36	0.64	0.894374669	0.105625883	0	33	0.003749273	8801.706076	0	0	0	G37003109703005	41128	20581	108000	Coastal Plain	BEAUFORT
G37003109703005058	G3700310970300	Carteret	0	1	0.026477745	0.973522305	0	19	0.007178086	2646.945273	0	0	0	G37003109703005	41128	20581	108000	Coastal Plain	BEAUFORT
G37003109703005059	G3700310970300	Carteret	0	1	0.12719138	0.872808635	0	2	0.177593937	11.26164574	0	0	0	G37003109703005	41128	20581	108000	Coastal Plain	BEAUFORT
G37003109703005063	G3700310970300	Carteret	0	1	0.095769145	0.904230833	0	7	0.272537023	25.68458373	0	0	0	G37003109703005	41128	20581	108000	Coastal Plain	BEAUFORT
G37010100414001001	G3701010041400	Johnston	0	1	0	1	0	4	0.019252489	207.7653443	1	0	0	G37010100414001	29792	18153	105200	Coastal Plain	BENSON
G37010100414001002	G3701010041400	Johnston	0	1	0.00800545	0.991994619	0	25	0.082469871	303.1410103	1	0	0	G37010100414001	29792	18153	105200	Coastal Plain	BENSON
G37010100414001003	G3701010041400	Johnston	0	1	0.172811732	0.827188253	0	17	0.183029028	92.88144149	1	0	0	G37010100414001	29792	18153	105200	Coastal Plain	BENSON
G37010100414001007	G3701010041400	Johnston	0.02	0.98	0.030139726	0.967340589	0.002519668	82	1.69260331	48.44608273	1	1	0	G37010100414001	29792	18153	105200	Coastal Plain	BENSON
G37010100414001008	G3701010041400	Johnston	0	1	0	0.999998868	0	14	0.003427051	4085.14519	0	0	0	G37010100414001	29792	18153	105200	Coastal Plain	BENSON
G37010100414001018	G3701010041400	Johnston	0.11	0.89	0.001282186	0.998717844	0	36	0.808679042	44.51704337	0	0	0	G37010100414001	29792	18153	105200	Coastal Plain	BENSON
G37010100414001019	G3701010041400	Johnston	0	1	0.000313837	0.999686122	0	7	0.265262259	26.3889783	0	0	0	G37010100414001	29792	18153	105200	Coastal Plain	BENSON
G37010100414001020	G3701010041400	Johnston	0.01	0.88	5.67E-06	0.999994338	0	91	0.650894541	139.8075945	0	0	0	G37010100414001	29792	18153	105200	Coastal Plain	BENSON
G37010100414001021	G3701010041400	Johnston	0.07	0.93	0.043152303	0.956847668	0	46	0.676618941	67.98509064	1	0	0	G37010100414001	29792	18153	105200	Coastal Plain	BENSON
G37010100414001025	G3701010041400	Johnston	0	1	0.290245026	0.709755003	0	10	0.097039612	103.0507011	0	0	0	G37010100414001	29792	18153	105200	Coastal Plain	BENSON
G37010100414001026	G3701010041400	Johnston	0	1	0.226025149	0.773975074	0	8	0.063267278	126.4476708	1	1	0	G37010100414001	29792	18153	105200	Coastal Plain	BENSON
G37010100414001027	G3701010041400	Johnston	0	1	0.048902255	0.862347424	0.088750198	2	0.092856121	21.53869855	1	1	0	G37010100414001	29792	18153	105200	Coastal Plain	BENSON
G37010100414001033	G3701010041400	Johnston	0	0.88	0.116841406	0.696381867	0.186776709	8	0.041763441	191.5550953	1	0	0	G37010100414001	29792	18153	105200	Coastal Plain	BENSON
G37010100414002007	G3701010041400	Johnston	0.06	0.94	0.249389172	0.750610888	0	54	0.34906025	154.7010867	1	0	0	G37010100414002	29821	17823	86800	Coastal Plain	BENSON
G37010100414002008	G3701010041400	Johnston	0	1	0.608968556	0.391031444	0	9	0.294878231	30.52107294	1	1	0	G37010100414002	29821	17823	86800	Coastal Plain	BENSON
G37010100414002009	G3701010041400	Johnston	0	0.33	0.857174516	0.142825186	0	3	0.018599615	161.2936601	0	0	0	G37010100414002	29821	17823	86800	Coastal Plain	BENSON
G37010100414002016	G3701010041400	Johnston	0.01	0.87	0.261607915	0.738391995	0	70	0.3376967	207.2865975	1	1	0	G37010100414002	29821	17823	86800	Coastal Plain	BENSON
G37010100414002017	G3701010041400	Johnston	0.04	0.96	0	0.99999994	0	27	0.067318615	401.0777727	1	1	0	G37010100414002	29821	17823	86800	Coastal Plain	BENSON
G37010100414002018	G3701010041400	Johnston	0	0.88	0.010687809	0.989312172	0	33	0.231958566	142.2667873	0	1	0	G37010100414002	29821	17823	86800	Coastal Plain	BENSON
G37010100414002019	G3701010041400	Johnston	0	1	0.032337822	0.967662215	0	21	0.395661618	53.07565615	0	1	0	G37010100414002	29821	17823	86800	Coastal Plain	BENSON
G37010100414002020	G3701010041400	Johnston	0.16	0.84	0	0.99999994	0	31	0.11591128	267.4459287	0	0	0	G37010100414002	29821	17823	86800	Coastal Plain	BENSON
G37010100414002021	G3701010041400	Johnston	0	1	0	1	0	9	0.05313275	169.3870526	0	1	0	G37010100414002	29821	17823	86800	Coastal Plain	BENSON
G37010100414002022	G3701010041400	Johnston	0	1	0	1.000000119	0	44	0.022101362	1990.82756	0	0	0	G37010100414002	29821	17823	86800	Coastal Plain	BENSON
G37010100414002023	G3701010041400	Johnston	0.08	0.9	0	1	0	99	0.419009768	236.2713418	0	1	0	G37010100414002	29821	17823	86800	Coastal Plain	BENSON
G37010100414002024	G3701010041400	Johnston	0	0.93	0.05966479	0.940335274	0	46	0.13108653	350.9132467	0	0	0	G37010100414002	29821	17823	86800	Coastal Plain	BENSON
G37010100414002028	G3701010041400	Johnston	0.75	0.25	0.083544575	0.916455448	0	8	0.189371169	42.24507899	1	0	0	G37010100414002	29821	17823	86800	Coastal Plain	BENSON
G37010100414002029	G3701010041400	Johnston	0.02	0.67	0.158057839	0.841942072	0	55	0.139489166	394.2958557	1	0	0	G37010100414002	29821	17823	86800	Coastal Plain	BENSON
G37010100414002030	G3701010041400	Johnston	0	1	0.041329164	0.951035678	0.007635155	34	0.302716899	112.3161612	1	1	0	G37010100414002	29821	17823	86800	Coastal Plain	BENSON
G37010100414002031	G3701010041400	Johnston	0	1	0	0.99999994	0	8	0.076701044	104.3010571	0	0	0	G37010100414002	29821	17823	86800	Coastal Plain	BENSON
G37010100414002032	G3701010041400	Johnston	0.03	0.97	0	1	0	62	0.350919161	176.6788678	0	1	0	G37010100414002	29821	17823	86800	Coastal Plain	BENSON
G37010100414002047	G3701010041400	Johnston	0	0.8	0.006008253	0.990125716	0.003866042	54	0.37442248	144.2221098	0	0	0	G37010100414002	29821	17823	86800	Coastal Plain	BENSON
G37010100414002050	G3701010041400	Johnston	0	0.97	0	1	0	30	0.229170403	130.9069567	0	1	0	G37010100414002	29821	17823	86800	Coastal Plain	BENSON
G37010100414002051	G3701010041400	Johnston	0	1	0	0.999999821	0	3	0.005573332	538.2776476	0	0	0	G37010100414002	29821	17823	86800	Coastal Plain	BENSON
G37010100414003018	G3701010041400	Johnston	0.02	0.97	0.088459112	0.911413431	0.000127462	60	0.437298111	137.2061725	0	1	0	G37010100414003	47212	19653	73600	Coastal Plain	BENSON
G37010100414003025	G3701010041400	Johnston	0	0.9	0.013680222	0.98143208	0.004887694	86	0.721689448	119.1648295	1	1	0	G37010100414003	47212	19653	73600	Coastal Plain	BENSON
G37010100414003031	G3701010041400	Johnston	0	1	0.55821836	0.44178167	0	25	0.257349331	97.14421975	0	0	0	G37010100414003	47212	19653	73600	Coastal Plain	BENSON
G37010100414003032	G3701010041400	Johnston	0.07	0.92	0.719599783	0.280400217	0	100	0.774752637	129.0734555	0	1	0	G37010100414003	47212	19653	73600	Coastal Plain	BENSON
G37010100414003035	G3701010041400	Johnston	0	1	0.54897505	0.45102495	0	27	0.224365407	120.3394068	0	0	0	G37010100414003	47212	19653	73600	Coastal Plain	BENSON
G37010100414004001	G3701010041400	Johnston	0.07	0.9	0.21304895	0.786264181	0.00068688	82	1.073019604	76.41985262	1	1	0	G37010100414004	21019	11641	68200	Coastal Plain	BENSON
G37010100414004033	G3701010041400	Johnston	0.6	0.28	0.08762338	0.747884095	0.164492514	47	0.041045879	1145.060151	0	1	0	G37010100414004	21019	11641	68200	Coastal Plain	BENSON
G37010100414004035	G3701010041400	Johnston	0.55	0.45	0	0.999999404	0	20	0.002157938	9268.10827	0	0	0	G37010100414004	21019	11641	68200	Coastal Plain	BENSON
G37010100414004046	G3701010041400	Johnston	0.86	0.14	0.003660096	0.996336758	3.20E-06	74	0.415057598	178.2885081	1	0	0	G37010100414004	21019	11641	68200	Coastal Plain	BENSON
G37010100414004050	G3701010041400	Johnston	0.2	0.8	0	1	0	15	0.081719095	183.5556296	0	0	0	G37010100414004	21019	11641	68200	Coastal Plain	BENSON
G37010100414004051	G3701010041400	Johnston	0.06	0.87	0.837466836	0.162533179	0	71	0.934002023	76.01696593	0	0	0	G37010100414004	21019	11641	68200	Coastal Plain	BENSON
G37010100414005004	G3701010041400	Johnston	1	0	0.426393181	0.57360816	0	5	0.001863453	2683.190254	1	1	0	G37010100414005	22426	13512	68600	Coastal Plain	BENSON
G37010100414005006	G3701010041400	Johnston	0.58	0	0.488529176	0.49009642	0.021374371	12	0.039046523	307.3257008	1	1	0	G37010100414005	22426	13512	68600	Coastal Plain	BENSON
G37010100414005026	G3701010041400	Johnston	0	1	0.000938648	0.94786787	0.051195267	3	0.000733761	4088.522259	0	0	0	G37010100414005	22426	13512	68600	Coastal Plain	BENSON
G37010100414006000	G3701010041400	Johnston	0	1	0.000795929	0.9743132	0.024890912	36	0.273287213	131.729544	0	1	0	G37010100414006	32391	17257	93900	Coastal Plain	BENSON
G37010100414006001	G3701010041400	Johnston	0	1	0.001278497	0.996017396	0.002704163	27	0.216419012	124.7579856	1	1	0	G37010100414006	32391	17257	93900	Coastal Plain	BENSON
G37010100414006002	G3701010041400	Johnston	0.08	0.82	0.011748425	0.988251567	0	60	0.814771035	73.64032033	0	0	0	G37010100414006	32391	17257	93900	Coastal Plain	BENSON
G37010100414006042	G3701010041400	Johnston	0	0.97	0	1.000000119	0	32	0.157290154	203.4456648	0	1	0	G37010100414006	32391	17257	93900	Coastal Plain	BENSON
G37010100414006043	G3701010041400	Johnston	0.17	0.83	0.045036688	0.942528248	0.012435024	18	0.913221948	19.71043297	1	1	0	G37010100414006	32391	17257	93900	Coastal Plain	BENSON
G37010100414006044	G3701010041400	Johnston	0	1	0	0.798785508	0.201214835	11	0.002494808	4409.157353	1	0	0	G37010100414006	32391	17257	93900	Coastal Plain	BENSON
G37010100415004009	G3701010041500	Johnston	0	1	0.899546325	0.100453839	0	2	0.038094999	52.5003296	0	0	0	G37010100415004	45179	16869	86600	Coastal Plain	BENSON
G37010100415004011	G3701010041500	Johnston	0	1	0.876213789	0.123785824	0	5	0.011372268	439.6660304	0	0	0	G37010100415004	45179	16869	86600	Coastal Plain	BENSON
G37010100415004058	G3701010041500	Johnston	0	1	0.875425577	0.124573857	0	9	0.005838611	1541.462616	0	0	0	G37010100415004	45179	16869	86600	Coastal Plain	BENSON
G37005900802001005	G3700590080200	Davie	0.04	0.93	0.838991046	0.161008939	0	629	2.692165122	233.6409438	1	0	0	G37005900802001	41125	19669	114700	Piedmont	BERMUDA RUN
G37005900802001007	G3700590080200	Davie	0	1	0.240743428	0.759256542	0	11	0.198006792	55.55365	1	0	0	G37005900802001	41125	19669	114700	Piedmont	BERMUDA RUN
G37005900802001008	G3700590080200	Davie	0	1	0.143328637	0.856671333	0	9	0.880917458	10.21662122	1	0	0	G37005900802001	41125	19669	114700	Piedmont	BERMUDA RUN
G37005900802002000	G3700590080200	Davie	0.02	0.96	0.756722987	0.243276984	0	433	0.877154665	493.6415633	1	0	0	G37005900802002	61167	20779	118600	Piedmont	BERMUDA RUN
G37005900803001003	G3700590080300	Davie	0	1	0.538340151	0.461659849	0	3	0.233944711	12.82354275	1	0	0	G37005900803001	85503	46423	221400	Piedmont	BERMUDA RUN
G37005900803001019	G3700590080300	Davie	0	1	0.482531428	0.517468572	0	3	0.022460246	133.5693269	1	0	0	G37005900803001	85503	46423	221400	Piedmont	BERMUDA RUN
G37005900803002000	G3700590080300	Davie	0.03	0.94	0.61280797	0.387192	0	576	0.632459352	910.7304657	1	0	0	G37005900803002	59839	28059	237600	Piedmont	BERMUDA RUN
G37005900803002001	G3700590080300	Davie	0	1	0.158948004	0.841051877	0	12	0.152094066	78.89854147	1	0	0	G37005900803002	59839	28059	237600	Piedmont	BERMUDA RUN
G37005900803002003	G3700590080300	Davie	0.03	0.96	0.612457812	0.387542158	0	224	0.664366097	337.1635021	1	0	0	G37005900803002	59839	28059	237600	Piedmont	BERMUDA RUN
G37005900803002004	G3700590080300	Davie	0	0.95	0.662791669	0.337208331	0	155	0.963800827	160.8216092	1	0	0	G37005900803002	59839	28059	237600	Piedmont	BERMUDA RUN
G37014700020022008	G3701470002002	Pitt	0.92	0.08	0.237909958	0.751193583	0.010896482	36	0.706495196	50.95576052	0	0	0	G37014700020022	21161	9999	55700	Coastal Plain	BETHEL
G37014700020022009	G3701470002002	Pitt	0	1	0.050089095	0.948965371	0.000945463	4	0.359522059	11.12588199	0	0	0	G37014700020022	21161	9999	55700	Coastal Plain	BETHEL
G37014700020022021	G3701470002002	Pitt	0.67	0.06	0.366949379	0.248125806	0.38492465	18	0.001748033	10297.28651	0	0	0	G37014700020022	21161	9999	55700	Coastal Plain	BETHEL
G37014700020022022	G3701470002002	Pitt	0	0.88	0.000415852	0.970846117	0.028737874	8	0.120622534	66.32259953	1	0	0	G37014700020022	21161	9999	55700	Coastal Plain	BETHEL
G37014700020022023	G3701470002002	Pitt	0	0	0.466788232	0.533211783	0	1	0.99188809	1.008178251	0	0	0	G37014700020022	21161	9999	55700	Coastal Plain	BETHEL
G37014700020022024	G3701470002002	Pitt	0	1	0	0.999999821	0	4	0.020846708	191.8768185	0	0	0	G37014700020022	21161	9999	55700	Coastal Plain	BETHEL
G37014700020022025	G3701470002002	Pitt	0.58	0.42	0.639095604	0.360904455	0	12	0.675737271	17.75838114	0	0	0	G37014700020022	21161	9999	55700	Coastal Plain	BETHEL
G37014700020022036	G3701470002002	Pitt	0.25	0.23	0.758072734	0.241927266	0	40	0.93051626	42.98688986	0	1	0	G37014700020022	21161	9999	55700	Coastal Plain	BETHEL
G37014700020022037	G3701470002002	Pitt	0	1	0.054548662	0.945451319	0	4	0.328354828	12.18194362	0	1	0	G37014700020022	21161	9999	55700	Coastal Plain	BETHEL
G37014700020022039	G3701470002002	Pitt	0.89	0.11	0.000514183	0.939990342	0.059495499	79	0.157829314	500.5407303	0	0	0	G37014700020022	21161	9999	55700	Coastal Plain	BETHEL
G37014700020023000	G3701470002002	Pitt	0.1	0.77	0.403934717	0.591766357	0.004298931	61	1.942881675	31.39666239	0	0	0	G37014700020023	41333	21688	76100	Coastal Plain	BETHEL
G37014700020023030	G3701470002002	Pitt	0.07	0.93	0.009893679	0.975965023	0.014141296	14	0.467000823	29.97853387	0	1	0	G37014700020023	41333	21688	76100	Coastal Plain	BETHEL
G37014700020023034	G3701470002002	Pitt	1	0	0.459976017	0.53789562	0.002128348	6	0.543059422	11.04851468	0	0	0	G37014700020023	41333	21688	76100	Coastal Plain	BETHEL
G37014700020023043	G3701470002002	Pitt	0.7	0.3	0.424184948	0.575814962	0	10	0.144773694	69.07332226	0	0	0	G37014700020023	41333	21688	76100	Coastal Plain	BETHEL
G37014700020023044	G3701470002002	Pitt	0	1	0	0.898781121	0.101218823	3	0.068850215	43.57284857	0	0	0	G37014700020023	41333	21688	76100	Coastal Plain	BETHEL
G37014700020024019	G3701470002002	Pitt	0.35	0.65	0	0.914919198	0.085080812	26	0.211823613	122.7436336	0	0	0	G37014700020024	21620	12138	60400	Coastal Plain	BETHEL
G37014700020024020	G3701470002002	Pitt	0.88	0.12	0	1	0	43	0.168057248	255.8651925	0	0	0	G37014700020024	21620	12138	60400	Coastal Plain	BETHEL
G37014700020024021	G3701470002002	Pitt	0.74	0.26	0.005950917	0.994049072	0	39	0.266340202	146.4292648	0	0	0	G37014700020024	21620	12138	60400	Coastal Plain	BETHEL
G37014700020025010	G3701470002002	Pitt	0.92	0	0.587333202	0.412666768	0	24	0.178154422	134.7145907	0	0	0	G37014700020025	35000	14540	72000	Coastal Plain	BETHEL
G37014700020025064	G3701470002002	Pitt	0.7	0.3	0.761808753	0.238191247	0	10	1.332260623	7.506038852	0	1	0	G37014700020025	35000	14540	72000	Coastal Plain	BETHEL
G37006109905003000	G3700610990500	Duplin	0	1	0.403446436	0.596553624	0	13	0.804944182	16.15018816	1	0	0	G37006109905003	33725	15417	69000	Coastal Plain	BEULAVILLE
G37006109905003001	G3700610990500	Duplin	0.08	0.71	0.430100828	0.567322612	0.002576544	203	0.786900392	257.9742011	1	1	0	G37006109905003	33725	15417	69000	Coastal Plain	BEULAVILLE
G37006109905003002	G3700610990500	Duplin	0	1	0	1	0	43	0.015164009	2835.661707	0	0	0	G37006109905003	33725	15417	69000	Coastal Plain	BEULAVILLE
G37006109905003003	G3700610990500	Duplin	0.15	0.55	0.012475819	0.925532043	0.061992064	33	0.026767463	1232.840016	1	1	0	G37006109905003	33725	15417	69000	Coastal Plain	BEULAVILLE
G37006109905003004	G3700610990500	Duplin	0	1	0.001137768	0.975708604	0.023153616	30	0.335097986	89.52605281	0	0	0	G37006109905003	33725	15417	69000	Coastal Plain	BEULAVILLE
G37006109905003005	G3700610990500	Duplin	0.18	0.8	0.661152005	0.338847995	0	88	1.050166496	83.79623645	1	0	0	G37006109905003	33725	15417	69000	Coastal Plain	BEULAVILLE
G37006109905003006	G3700610990500	Duplin	0	1	0.05014649	0.94985342	0	7	0.004905935	1426.84308	0	0	0	G37006109905003	33725	15417	69000	Coastal Plain	BEULAVILLE
G37006109905003028	G3700610990500	Duplin	0	1	0.446208209	0.201189592	0.352602392	4	0.012366681	323.4497624	1	1	0	G37006109905003	33725	15417	69000	Coastal Plain	BEULAVILLE
G37006109905003033	G3700610990500	Duplin	0.83	0.17	0.874390841	0.125608981	0	6	0.002098348	2859.392772	1	1	0	G37006109905003	33725	15417	69000	Coastal Plain	BEULAVILLE
G37006109905003036	G3700610990500	Duplin	0	1	0.290315181	0.694447458	0.015237341	64	1.567136082	40.83882742	1	0	0	G37006109905003	33725	15417	69000	Coastal Plain	BEULAVILLE
G37006109905004000	G3700610990500	Duplin	0	0.99	0.644507289	0.353443682	0.002048993	138	1.955241005	70.5795345	1	1	0	G37006109905004	33068	17659	61500	Coastal Plain	BEULAVILLE
G37006109905004003	G3700610990500	Duplin	0.08	0.92	0.567823768	0.425302446	0.006873817	52	1.350972315	38.49079616	1	1	0	G37006109905004	33068	17659	61500	Coastal Plain	BEULAVILLE
G37006109905004051	G3700610990500	Duplin	0	1	0.012099531	0.987900376	0	1	0.072385889	13.81484733	1	0	0	G37006109905004	33068	17659	61500	Coastal Plain	BEULAVILLE
G37006109905004052	G3700610990500	Duplin	0	1	0	0.999999225	0	4	0.0051719	773.4101564	1	0	0	G37006109905004	33068	17659	61500	Coastal Plain	BEULAVILLE
G37006109905004053	G3700610990500	Duplin	0.09	0.91	0	1	0	32	0.247146539	129.4778399	1	0	0	G37006109905004	33068	17659	61500	Coastal Plain	BEULAVILLE
G37006109905004054	G3700610990500	Duplin	0	1	0	1	0	11	0.068537519	160.4960333	0	0	0	G37006109905004	33068	17659	61500	Coastal Plain	BEULAVILLE
G37006109905004057	G3700610990500	Duplin	0.15	0.85	0.210019082	0.789980888	0	53	0.336319909	157.5880541	1	1	0	G37006109905004	33068	17659	61500	Coastal Plain	BEULAVILLE
G37006109905004058	G3700610990500	Duplin	0.26	0.74	0.12682797	0.863802552	0.00936951	62	0.576355351	107.5725243	1	0	0	G37006109905004	33068	17659	61500	Coastal Plain	BEULAVILLE
G37006109905004059	G3700610990500	Duplin	0.21	0.64	0.696279347	0.301997483	0.001723141	155	1.565834158	98.98877172	1	1	0	G37006109905004	33068	17659	61500	Coastal Plain	BEULAVILLE
G37006109905005006	G3700610990500	Duplin	0.18	0.76	0.896912456	0.103087552	0	205	1.477223155	138.7738875	1	0	0	G37006109905005	23611	14927	55200	Coastal Plain	BEULAVILLE
G37006109905005008	G3700610990500	Duplin	0.33	0.42	0.797063112	0.202936888	0	164	1.215827187	134.8875907	1	0	0	G37006109905005	23611	14927	55200	Coastal Plain	BEULAVILLE
G37012309601002058	G3701230960100	Montgomery	0	0.97	0.4276582	0.571378788	0.001515757	61	2.084520024	29.26333127	1	1	0	G37012309601002	31600	17743	57900	Piedmont	BISCOE
G37012309601002107	G3701230960100	Montgomery	0	1	0.593280017	0.406719951	0	21	0.17514224	119.9025432	0	0	0	G37012309601002	31600	17743	57900	Piedmont	BISCOE
G37012309601002111	G3701230960100	Montgomery	0	0.83	0.016961938	0.979369968	0.007094979	41	0.375857408	109.0839215	0	0	0	G37012309601002	31600	17743	57900	Piedmont	BISCOE
G37012309601002112	G3701230960100	Montgomery	0	1	0.337475419	0.662524589	0	8	0.210520056	38.00112985	0	0	0	G37012309601002	31600	17743	57900	Piedmont	BISCOE
G37012309601003000	G3701230960100	Montgomery	0	1	0.056272205	0.943727672	0	2	0.024320613	82.23476844	0	0	0	G37012309601003	33654	20132	83800	Piedmont	BISCOE
G37012309601003001	G3701230960100	Montgomery	0	1	0.027217446	0.972782556	0	8	0.180868518	44.23102534	0	0	0	G37012309601003	33654	20132	83800	Piedmont	BISCOE
G37012309601003002	G3701230960100	Montgomery	0	1	0.007468071	0.992336347	0.000198686	34	0.209171716	162.5458768	0	0	0	G37012309601003	33654	20132	83800	Piedmont	BISCOE
G37012309601003004	G3701230960100	Montgomery	0	0.83	0.154239386	0.767269	0.180741102	29	0.327056159	88.66978717	1	0	0	G37012309601003	33654	20132	83800	Piedmont	BISCOE
G37012309601003027	G3701230960100	Montgomery	0	1	0.228272319	0.700844109	0.070883448	8	0.042909006	186.4410462	1	0	0	G37012309601003	33654	20132	83800	Piedmont	BISCOE
G37012309601003035	G3701230960100	Montgomery	0.09	0.89	0.831345737	0.168654293	0	44	0.015704608	2801.725439	0	0	0	G37012309601003	33654	20132	83800	Piedmont	BISCOE
G37012309601003036	G3701230960100	Montgomery	0	1	0.202912256	0.797087669	0	3	0.155860451	19.24798745	0	0	0	G37012309601003	33654	20132	83800	Piedmont	BISCOE
G37012309601003037	G3701230960100	Montgomery	0	1	0.163119242	0.824429355	0.01332398	11	0.155701644	70.6479374	1	0	0	G37012309601003	33654	20132	83800	Piedmont	BISCOE
G37012309601003038	G3701230960100	Montgomery	0	1	0.521131456	0.478868365	0	11	0.000702737	15653.08767	0	0	0	G37012309601003	33654	20132	83800	Piedmont	BISCOE
G37012309601003039	G3701230960100	Montgomery	0	1	0.841875076	0.158124864	0	10	0.003908339	2558.631703	0	0	0	G37012309601003	33654	20132	83800	Piedmont	BISCOE
G37012309601003057	G3701230960100	Montgomery	0	1	0.644846439	0.153301671	0.201851729	8	0.027576394	290.1031933	1	1	0	G37012309601003	33654	20132	83800	Piedmont	BISCOE
G37012309601003059	G3701230960100	Montgomery	0	0.85	0.476356626	0.520667682	0.003454933	13	1.02786624	12.64756005	1	0	0	G37012309601003	33654	20132	83800	Piedmont	BISCOE
G37012309601003061	G3701230960100	Montgomery	0.06	0.54	0.880820513	0.119143479	3.60E-05	127	1.122829298	113.1071305	0	0	0	G37012309601003	33654	20132	83800	Piedmont	BISCOE
G37012309601003062	G3701230960100	Montgomery	0	1	0.244500935	0.755112767	0.000386254	13	0.123603139	105.1753226	0	0	0	G37012309601003	33654	20132	83800	Piedmont	BISCOE
G37012309601003066	G3701230960100	Montgomery	0	0.86	0.026985606	0.891285419	0.081728984	14	0.106773196	131.1190498	0	0	0	G37012309601003	33654	20132	83800	Piedmont	BISCOE
G37012309601003067	G3701230960100	Montgomery	0	1	0.033954043	0.960896134	0.005149844	1	0.056117816	17.81965292	0	0	0	G37012309601003	33654	20132	83800	Piedmont	BISCOE
G37012309601003070	G3701230960100	Montgomery	0	1	0.166768968	0.147416413	0.685815044	20	0.017181854	1164.018742	0	1	0	G37012309601003	33654	20132	83800	Piedmont	BISCOE
G37012309601003072	G3701230960100	Montgomery	0	1	0	1	0	5	0.417850825	11.96599288	0	0	0	G37012309601003	33654	20132	83800	Piedmont	BISCOE
G37012309601003074	G3701230960100	Montgomery	0	1	0.002722244	0.997277737	0	44	0.548803876	80.17436091	0	0	0	G37012309601003	33654	20132	83800	Piedmont	BISCOE
G37012309601004005	G3701230960100	Montgomery	0.57	0.39	0.525568187	0.47183314	0.002598621	96	0.36049482	266.3006365	1	1	0	G37012309601004	31971	12929	54500	Piedmont	BISCOE
G37012309601004023	G3701230960100	Montgomery	0.25	0.6	0.041548576	0.947018921	0.011432557	131	0.484489935	270.3874542	1	1	0	G37012309601004	31971	12929	54500	Piedmont	BISCOE
G37012309601004024	G3701230960100	Montgomery	0	1	0.765754223	0.234245762	0	15	0.595885698	25.17261288	0	0	0	G37012309601004	31971	12929	54500	Piedmont	BISCOE
G37012309601004025	G3701230960100	Montgomery	0.04	0.88	0.744566023	0.254024535	0.001409429	95	1.917728889	49.53776341	1	1	0	G37012309601004	31971	12929	54500	Piedmont	BISCOE
G37012309601004033	G3701230960100	Montgomery	0	1	0.528605223	0.471394777	0	51	0.757839182	67.29659963	0	0	0	G37012309601004	31971	12929	54500	Piedmont	BISCOE
G37012309601005001	G3701230960100	Montgomery	0	1	0.50293988	0.49706012	0	42	0.720575503	58.28674417	0	0	0	G37012309601005	34583	16482	56200	Piedmont	BISCOE
G37012309601005002	G3701230960100	Montgomery	0	0.61	0	1	0	41	0.239000695	171.547618	0	0	0	G37012309601005	34583	16482	56200	Piedmont	BISCOE
G37012309601005018	G3701230960100	Montgomery	0.85	0.08	0.017437926	0.956710994	0.02585117	26	0.064290826	404.4122872	1	0	0	G37012309601005	34583	16482	56200	Piedmont	BISCOE
G37012309601005033	G3701230960100	Montgomery	0	0.98	0.694349834	0.303762225	0.001887946	83	2.290392149	36.23833589	1	1	0	G37012309601005	34583	16482	56200	Piedmont	BISCOE
G37012309601005034	G3701230960100	Montgomery	0	0.67	0.389330745	0.6068362	0.003833074	224	1.623597222	137.9652521	1	1	0	G37012309601005	34583	16482	56200	Piedmont	BISCOE
G37012309601005036	G3701230960100	Montgomery	0	1	0	1	0	6	0.19930973	30.1038991	0	0	0	G37012309601005	34583	16482	56200	Piedmont	BISCOE
G37012309601005037	G3701230960100	Montgomery	0	1	0.58841455	0.41158548	0	10	0.30130927	33.18849103	0	0	0	G37012309601005	34583	16482	56200	Piedmont	BISCOE
G37012309601005038	G3701230960100	Montgomery	0	1	0.857394218	0.142605811	0	23	0.298111768	77.15227132	0	0	0	G37012309601005	34583	16482	56200	Piedmont	BISCOE
G37019500009001032	G3701950000900	Wilson	0	0.98	0.890759408	0.109240623	0	139	1.237436832	112.3289661	1	1	0	G37019500009001	41957	19357	68800	Coastal Plain	BLACK CREEK
G37019500009002003	G3701950000900	Wilson	0.12	0.88	0.466273934	0.533725977	0	138	0.273006999	505.4815467	1	1	0	G37019500009002	35598	15099	71900	Coastal Plain	BLACK CREEK
G37019500009002004	G3701950000900	Wilson	0	1	0.306968391	0.693031549	0	45	0.264969129	169.8311051	1	1	0	G37019500009002	35598	15099	71900	Coastal Plain	BLACK CREEK
G37019500009002005	G3701950000900	Wilson	0.26	0.74	0.180020615	0.818397999	0.00158139	47	0.610120546	77.0339572	1	1	0	G37019500009002	35598	15099	71900	Coastal Plain	BLACK CREEK
G37019500009002006	G3701950000900	Wilson	0.11	0.89	0.694995165	0.305004865	0	36	0.440024852	81.81356079	1	1	0	G37019500009002	35598	15099	71900	Coastal Plain	BLACK CREEK
G37019500009002007	G3701950000900	Wilson	0.25	0.75	0.809709668	0.190290287	0	8	0.592103628	13.51114843	0	1	0	G37019500009002	35598	15099	71900	Coastal Plain	BLACK CREEK
G37019500009002013	G3701950000900	Wilson	0.15	0.85	0.000361732	0.980186641	0.019451628	68	0.504015649	134.9164458	1	1	0	G37019500009002	35598	15099	71900	Coastal Plain	BLACK CREEK
G37019500009002015	G3701950000900	Wilson	0	0.97	0.843916953	0.156083003	0	38	0.315072791	120.6070506	1	1	0	G37019500009002	35598	15099	71900	Coastal Plain	BLACK CREEK
G37019500009002016	G3701950000900	Wilson	0.07	0.93	0	0.999999762	0	41	0.012624529	3247.64603	1	1	0	G37019500009002	35598	15099	71900	Coastal Plain	BLACK CREEK
G37019500009002017	G3701950000900	Wilson	0.08	0.93	0.787095428	0.212904587	0	40	0.040707491	982.6201236	1	1	0	G37019500009002	35598	15099	71900	Coastal Plain	BLACK CREEK
G37019500009002019	G3701950000900	Wilson	0.11	0.89	0.081338637	0.918661356	0	107	0.201167538	531.8949612	1	1	0	G37019500009002	35598	15099	71900	Coastal Plain	BLACK CREEK
G37019500009002028	G3701950000900	Wilson	0	1	4.48E-06	0.999503493	0.000492025	11	0.330442351	33.28871125	1	0	0	G37019500009002	35598	15099	71900	Coastal Plain	BLACK CREEK
G37019500009002029	G3701950000900	Wilson	0	1	0	1	0	40	0.127549524	313.603678	0	0	0	G37019500009002	35598	15099	71900	Coastal Plain	BLACK CREEK
G37019500009002030	G3701950000900	Wilson	0.22	0.78	0.014999602	0.975839615	0.009160788	37	0.435040347	85.04958268	0	0	0	G37019500009002	35598	15099	71900	Coastal Plain	BLACK CREEK
G37019500009002042	G3701950000900	Wilson	0.03	0.87	0	0.966176391	0.03382358	38	0.248494698	152.9207675	0	0	0	G37019500009002	35598	15099	71900	Coastal Plain	BLACK CREEK
G37019500009002043	G3701950000900	Wilson	0.08	0.92	0.266067088	0.732847631	0.001085266	25	1.285946061	19.44093984	0	0	0	G37019500009002	35598	15099	71900	Coastal Plain	BLACK CREEK
G37019500009003000	G3701950000900	Wilson	0.13	0.75	0.883536816	0.116463162	0	16	2.874253854	5.566662102	1	1	0	G37019500009003	39821	17792	69700	Coastal Plain	BLACK CREEK
G37019500009003008	G3701950000900	Wilson	0	1	0.828853488	0.171146542	0	28	0.552476803	50.68086085	0	0	0	G37019500009003	39821	17792	69700	Coastal Plain	BLACK CREEK
G37019500009003009	G3701950000900	Wilson	0.02	0.88	0.690137088	0.309862942	0	42	0.825494675	50.87858382	0	0	0	G37019500009003	39821	17792	69700	Coastal Plain	BLACK CREEK
G37019500009003012	G3701950000900	Wilson	0.33	0.67	0.102079973	0.897920012	0	9	0.294269618	30.58419709	0	1	0	G37019500009003	39821	17792	69700	Coastal Plain	BLACK CREEK
G37001709505001012	G3700170950500	Bladen	0.17	0.83	0.310354441	0.689645588	0	157	0.897265529	174.9760744	1	0	0	G37001709505001	24583	14208	57100	Coastal Plain	BLADENBORO
G37001709505001013	G3700170950500	Bladen	0	1	0	0.99999994	0	7	0.014558099	480.8320193	0	0	0	G37001709505001	24583	14208	57100	Coastal Plain	BLADENBORO
G37001709505001014	G3700170950500	Bladen	0	1	0	1	0	19	0.023221825	818.1957978	0	0	0	G37001709505001	24583	14208	57100	Coastal Plain	BLADENBORO
G37001709505001015	G3700170950500	Bladen	0	1	0	1.000000119	0	2	0.038522444	51.91778547	1	0	0	G37001709505001	24583	14208	57100	Coastal Plain	BLADENBORO
G37001709505001017	G3700170950500	Bladen	0.82	0.18	0	1	0	11	0.240793509	45.68229462	1	0	0	G37001709505001	24583	14208	57100	Coastal Plain	BLADENBORO
G37001709505001018	G3700170950500	Bladen	0.65	0.33	0.86235249	0.13764751	0	112	1.488123608	75.26256514	1	0	0	G37001709505001	24583	14208	57100	Coastal Plain	BLADENBORO
G37001709505001040	G3700170950500	Bladen	0.32	0.64	0.55402416	0.44597581	0	87	0.589523376	147.5768453	1	0	0	G37001709505001	24583	14208	57100	Coastal Plain	BLADENBORO
G37001709505001041	G3700170950500	Bladen	0.24	0.7	0.001311488	0.997943103	0.000745418	37	0.139312921	265.5891486	1	0	0	G37001709505001	24583	14208	57100	Coastal Plain	BLADENBORO
G37001709505001042	G3700170950500	Bladen	0.72	0.28	0	1	0	158	0.058875511	2683.628515	1	0	0	G37001709505001	24583	14208	57100	Coastal Plain	BLADENBORO
G37001709505001045	G3700170950500	Bladen	0	1	0.005042043	0.445885897	0.549071938	28	0.038650702	724.437043	1	1	0	G37001709505001	24583	14208	57100	Coastal Plain	BLADENBORO
G37001709505001046	G3700170950500	Bladen	0.47	0.47	0.414397538	0.585602462	0	60	0.419271558	143.1053427	1	0	0	G37001709505001	24583	14208	57100	Coastal Plain	BLADENBORO
G37001709505001047	G3700170950500	Bladen	0.69	0.31	0.780382037	0.219617903	0	13	0.215730808	60.26028499	1	0	0	G37001709505001	24583	14208	57100	Coastal Plain	BLADENBORO
G37001709505002014	G3700170950500	Bladen	0.1	0.89	0.844146788	0.155418187	0.000435021	87	4.681164343	18.58511978	1	0	0	G37001709505002	28750	17778	48500	Coastal Plain	BLADENBORO
G37001709505002018	G3700170950500	Bladen	0.19	0.79	0.459626555	0.517104387	0.023269056	133	0.862794136	154.1503291	1	0	0	G37001709505002	28750	17778	48500	Coastal Plain	BLADENBORO
G37001709505002022	G3700170950500	Bladen	0	1	0.093481667	0.801108718	0.10540954	8	0.118713614	67.38906975	1	1	0	G37001709505002	28750	17778	48500	Coastal Plain	BLADENBORO
G37001709505002023	G3700170950500	Bladen	0	1	0.003374369	0.996625543	0	3	0.147785342	20.29971282	1	0	0	G37001709505002	28750	17778	48500	Coastal Plain	BLADENBORO
G37001709505003000	G3700170950500	Bladen	1	0	0	0.999998868	1.27E-06	16	0.064677788	247.3801378	1	0	0	G37001709505003	16467	15036	51400	Coastal Plain	BLADENBORO
G37001709505003001	G3700170950500	Bladen	0.75	0.25	0	1	0	63	0.141088579	446.5279918	1	1	0	G37001709505003	16467	15036	51400	Coastal Plain	BLADENBORO
G37001709505003004	G3700170950500	Bladen	0	1	0.038215168	0.805242896	0.156541929	21	0.060433315	347.4904537	1	0	0	G37001709505003	16467	15036	51400	Coastal Plain	BLADENBORO
G37001709505003005	G3700170950500	Bladen	0.07	0.93	0.005289028	0.969852388	0.024858545	15	0.124762331	120.228597	1	0	0	G37001709505003	16467	15036	51400	Coastal Plain	BLADENBORO
G37001709505003007	G3700170950500	Bladen	1	0	0	0.99999994	0	7	0.061989204	112.9228884	1	0	0	G37001709505003	16467	15036	51400	Coastal Plain	BLADENBORO
G37001709505003019	G3700170950500	Bladen	0	1	0.001147178	0.116141915	0.882711429	45	0.024960556	1802.844473	1	1	0	G37001709505003	16467	15036	51400	Coastal Plain	BLADENBORO
G37001709505003022	G3700170950500	Bladen	0.05	0.9	0.048985355	0.161709577	0.789305449	42	0.020061225	2093.590948	1	1	0	G37001709505003	16467	15036	51400	Coastal Plain	BLADENBORO
G37001709505003023	G3700170950500	Bladen	0.35	0.64	0.001883257	0.85957396	0.138542868	69	0.077956769	885.105946	1	1	0	G37001709505003	16467	15036	51400	Coastal Plain	BLADENBORO
G37001709505003024	G3700170950500	Bladen	0.58	0.42	0.008113314	0.923626482	0.068260208	36	0.297533399	120.9948196	1	0	0	G37001709505003	16467	15036	51400	Coastal Plain	BLADENBORO
G37001709505003045	G3700170950500	Bladen	0	1	0.128908664	0.867900431	0.003190866	21	0.754547041	27.83126679	1	1	0	G37001709505003	16467	15036	51400	Coastal Plain	BLADENBORO
G37001709505003046	G3700170950500	Bladen	0	1	0.389381826	0.287982345	0.322638005	1	0.002813528	355.4256621	0	0	0	G37001709505003	16467	15036	51400	Coastal Plain	BLADENBORO
G37001709505004000	G3700170950500	Bladen	0.68	0.32	0	0.928262949	0.071737003	53	0.101155906	523.9437036	1	0	0	G37001709505004	31500	13652	70200	Coastal Plain	BLADENBORO
G37001709505004001	G3700170950500	Bladen	0.79	0.21	0.00729079	0.66902405	0.323685218	29	0.088570323	327.4234428	1	0	0	G37001709505004	31500	13652	70200	Coastal Plain	BLADENBORO
G37001709505004009	G3700170950500	Bladen	0	1	0.003179475	0.99443537	0.002385184	23	0.345764662	66.51923267	1	0	0	G37001709505004	31500	13652	70200	Coastal Plain	BLADENBORO
G37001709505004041	G3700170950500	Bladen	0	1	0	0.999999583	0	2	0.010677983	187.301288	0	0	0	G37001709505004	31500	13652	70200	Coastal Plain	BLADENBORO
G37001709505004042	G3700170950500	Bladen	0	1	0.027099485	0.953494906	0.019405633	4	0.1685404	23.73318206	0	0	0	G37001709505004	31500	13652	70200	Coastal Plain	BLADENBORO
G37001709505004047	G3700170950500	Bladen	0.1	0.9	0.233132422	0.766486406	0.000381161	42	0.862836644	48.67665311	1	0	0	G37001709505004	31500	13652	70200	Coastal Plain	BLADENBORO
G37001709505004048	G3700170950500	Bladen	0.39	0.61	0.031864509	0.935431302	0.032703903	18	0.070086739	256.8246201	1	1	0	G37001709505004	31500	13652	70200	Coastal Plain	BLADENBORO
G37001709505004058	G3700170950500	Bladen	0	1	0.000160317	0.999839664	0	41	0.165241541	248.1216271	1	0	0	G37001709505004	31500	13652	70200	Coastal Plain	BLADENBORO
G37001709505004059	G3700170950500	Bladen	0	0.96	0	1	0	23	0.019149882	1201.05179	0	0	0	G37001709505004	31500	13652	70200	Coastal Plain	BLADENBORO
G37001709505004061	G3700170950500	Bladen	0	1	0.001063191	0.998936772	0	14	0.248626228	56.30942517	1	0	0	G37001709505004	31500	13652	70200	Coastal Plain	BLADENBORO
G37001709505004062	G3700170950500	Bladen	0	1	0.662801445	0.337198466	0	3	0.042517724	70.55880934	1	0	0	G37001709505004	31500	13652	70200	Coastal Plain	BLADENBORO
G37001709505005021	G3700170950500	Bladen	0.03	0.92	0.765566826	0.234433144	0	78	1.882967235	41.42398156	0	0	0	G37001709505005	30875	15990	58700	Coastal Plain	BLADENBORO
G37001709505006001	G3700170950500	Bladen	0	1	0.283079058	0.711193025	0.005727899	23	0.776431016	29.62272184	1	0	0	G37001709505006	31528	16750	50900	Coastal Plain	BLADENBORO
G37001709505006002	G3700170950500	Bladen	0.5	0.5	0	0.999999821	0	8	0.022668677	352.9098837	0	0	0	G37001709505006	31528	16750	50900	Coastal Plain	BLADENBORO
G37001709505006023	G3700170950500	Bladen	0	1	0.865505636	0.134494424	0	1	0.023066696	43.35254688	0	0	0	G37001709505006	31528	16750	50900	Coastal Plain	BLADENBORO
G37001709505006024	G3700170950500	Bladen	0	1	0.048986409	0.951013684	0	2	0.066806148	29.93736447	0	0	0	G37001709505006	31528	16750	50900	Coastal Plain	BLADENBORO
G37001709505006028	G3700170950500	Bladen	0	1	0.000616426	0.999383748	0	16	0.032870556	486.7578193	1	0	0	G37001709505006	31528	16750	50900	Coastal Plain	BLADENBORO
G37001709505006029	G3700170950500	Bladen	0	0.5	0	1.000000238	0	6	0.004613819	1300.441248	1	0	0	G37001709505006	31528	16750	50900	Coastal Plain	BLADENBORO
G37018909808001036	G3701890980800	Watauga	0	1	0	0.999999464	0	2	0.006190355	323.0832422	0	0	0	G37018909808001	54063	31044	174200	Mountain	BLOWING ROCK
G37018909808001050	G3701890980800	Watauga	0	0.86	0.077207305	0.922792673	0	7	0.019574922	357.6004056	0	0	0	G37018909808001	54063	31044	174200	Mountain	BLOWING ROCK
G37018909808001051	G3701890980800	Watauga	0	1	0.838136554	0.161863446	0	8	0.207765161	38.50501199	0	0	0	G37018909808001	54063	31044	174200	Mountain	BLOWING ROCK
G37018909808001052	G3701890980800	Watauga	0	1	0.315787017	0.616773367	0.067439586	33	0.408317145	80.81953069	1	0	0	G37018909808001	54063	31044	174200	Mountain	BLOWING ROCK
G37018909808001053	G3701890980800	Watauga	0	1	0.773447096	0.22655277	0	2	0.012866038	155.4480147	1	0	0	G37018909808001	54063	31044	174200	Mountain	BLOWING ROCK
G37018909808001055	G3701890980800	Watauga	0	1	0.371042699	0.561600864	0.067356373	10	0.037416136	267.2643711	1	0	0	G37018909808001	54063	31044	174200	Mountain	BLOWING ROCK
G37018909808001104	G3701890980800	Watauga	0	0.86	0.314424962	0.685575068	0	7	0.020980666	333.6405068	0	0	0	G37018909808001	54063	31044	174200	Mountain	BLOWING ROCK
G37004509514004016	G3700450951400	Cleveland	0	1	0.031802472	0.968197584	0	50	0.173462621	288.2465377	1	0	0	G37004509514004	33542	14784	83000	Mountain	BOILING SPRINGS
G37004509514004019	G3700450951400	Cleveland	0.05	0.92	0.194144741	0.805855274	0	91	0.757246025	120.1723046	1	0	0	G37004509514004	33542	14784	83000	Mountain	BOILING SPRINGS
G37004509514004021	G3700450951400	Cleveland	0	1	0.65561986	0.3443802	0	103	0.572950222	179.7712891	1	0	0	G37004509514004	33542	14784	83000	Mountain	BOILING SPRINGS
G37004509514004025	G3700450951400	Cleveland	0	1	0.005336065	0.994663954	0	22	0.218330474	100.7646785	1	0	0	G37004509514004	33542	14784	83000	Mountain	BOILING SPRINGS
G37004509514004027	G3700450951400	Cleveland	0	1	0.597349942	0.402650237	0	9	0.025341747	355.1452028	0	0	0	G37004509514004	33542	14784	83000	Mountain	BOILING SPRINGS
G37004509514004034	G3700450951400	Cleveland	0	1	0.104333721	0.895666242	0	3	0.060560253	49.53744152	0	0	0	G37004509514004	33542	14784	83000	Mountain	BOILING SPRINGS
G37004509514004038	G3700450951400	Cleveland	0.25	0.75	0.844634831	0.155365214	0	28	0.466408494	60.03321202	1	0	0	G37004509514004	33542	14784	83000	Mountain	BOILING SPRINGS
G37004509515001027	G3700450951500	Cleveland	0.84	0.14	0.622042358	0.377957612	0	50	0.824666978	60.63053489	1	0	0	G37004509515001	41789	20892	98000	Mountain	BOILING SPRINGS
G37004509515001029	G3700450951500	Cleveland	0.18	0.82	0.017429043	0.982570946	0	49	0.380910307	128.6392075	1	0	0	G37004509515001	41789	20892	98000	Mountain	BOILING SPRINGS
G37004509515001037	G3700450951500	Cleveland	0	1	0.440648109	0.556360424	0.002991422	67	0.838639688	79.89128227	1	0	0	G37004509515001	41789	20892	98000	Mountain	BOILING SPRINGS
G37004509515001038	G3700450951500	Cleveland	0.02	0.98	0.660276175	0.324443638	0.01528003	185	0.024139936	7663.649295	1	0	0	G37004509515001	41789	20892	98000	Mountain	BOILING SPRINGS
G37004509515001040	G3700450951500	Cleveland	0.75	0.25	0.071916141	0.212486997	0.715596661	36	0.007726551	4659.258887	1	1	0	G37004509515001	41789	20892	98000	Mountain	BOILING SPRINGS
G37004509515001042	G3700450951500	Cleveland	0.09	0.9	0.406621426	0.591575921	0.001802651	123	0.821032322	149.8113981	1	0	0	G37004509515001	41789	20892	98000	Mountain	BOILING SPRINGS
G37004509515001043	G3700450951500	Cleveland	0.26	0.61	0.272478908	0.7275213	0	23	0.042780812	537.6242049	1	0	0	G37004509515001	41789	20892	98000	Mountain	BOILING SPRINGS
G37004509515002000	G3700450951500	Cleveland	0.52	0.48	0.012372735	0.98378998	0.003837336	21	0.361614717	58.07285774	1	0	0	G37004509515002	47500	13422	98800	Mountain	BOILING SPRINGS
G37004509515002008	G3700450951500	Cleveland	0	1	0.052251074	0.907952785	0.039796081	18	0.36127398	49.82368226	1	1	0	G37004509515002	47500	13422	98800	Mountain	BOILING SPRINGS
G37004509515002012	G3700450951500	Cleveland	0.09	0.91	0.063832708	0.832224667	0.103942487	55	0.218713057	251.47104	1	1	0	G37004509515002	47500	13422	98800	Mountain	BOILING SPRINGS
G37004509515002013	G3700450951500	Cleveland	0	1	0.002771389	0.997228622	0	24	0.191967382	125.0212392	1	0	0	G37004509515002	47500	13422	98800	Mountain	BOILING SPRINGS
G37004509515002043	G3700450951500	Cleveland	0	1	0.532705545	0.433882564	0.033411699	13	0.070251208	185.0501995	1	0	0	G37004509515002	47500	13422	98800	Mountain	BOILING SPRINGS
G37004509515002044	G3700450951500	Cleveland	0	1	0.6139099	0.24424997	0.141840664	14	0.006950489	2014.246625	1	0	0	G37004509515002	47500	13422	98800	Mountain	BOILING SPRINGS
G37004509515002046	G3700450951500	Cleveland	0	1	0.810661912	0.189338088	0	11	0.043133825	255.0202742	1	0	0	G37004509515002	47500	13422	98800	Mountain	BOILING SPRINGS
G37004509515002047	G3700450951500	Cleveland	0	1	0.018018426	0.981981575	0	2	0.059565989	33.57620726	1	0	0	G37004509515002	47500	13422	98800	Mountain	BOILING SPRINGS
G37004509515003000	G3700450951500	Cleveland	0.58	0.39	0.301020771	0.698979199	0	156	1.397502229	111.6277289	1	0	0	G37004509515003	42431	18000	89000	Mountain	BOILING SPRINGS
G37004509515003001	G3700450951500	Cleveland	0	0.99	0.06995628	0.630653024	0.299390733	168	0.217965614	770.7637766	1	0	0	G37004509515003	42431	18000	89000	Mountain	BOILING SPRINGS
G37004509515003004	G3700450951500	Cleveland	0.29	0.64	0.072696835	0.927302957	0	14	0.005613307	2494.073313	0	0	0	G37004509515003	42431	18000	89000	Mountain	BOILING SPRINGS
G37004509515003007	G3700450951500	Cleveland	0.67	0.17	0	1.000000238	0	6	0.022444882	267.3215189	1	0	0	G37004509515003	42431	18000	89000	Mountain	BOILING SPRINGS
G37004509515003008	G3700450951500	Cleveland	0	1	0.00361125	0.974635839	0.021752919	8	0.337721999	23.68812224	1	1	0	G37004509515003	42431	18000	89000	Mountain	BOILING SPRINGS
G37004509515003009	G3700450951500	Cleveland	0.43	0.57	0	0.99999994	0	7	0.034086122	205.3621677	1	0	0	G37004509515003	42431	18000	89000	Mountain	BOILING SPRINGS
G37004509515003027	G3700450951500	Cleveland	0	1	0.116422862	0.880371451	0.003205715	27	0.641826183	42.06746425	1	0	0	G37004509515003	42431	18000	89000	Mountain	BOILING SPRINGS
G37004509515003029	G3700450951500	Cleveland	0	1	0.339727998	0.659298122	0.000973842	45	0.807501016	55.72748403	1	0	0	G37004509515003	42431	18000	89000	Mountain	BOILING SPRINGS
G37004509515003033	G3700450951500	Cleveland	0	1	0.01513435	0.955029547	0.029836209	11	0.036020772	305.3793518	1	0	0	G37004509515003	42431	18000	89000	Mountain	BOILING SPRINGS
G37004509515003037	G3700450951500	Cleveland	0.09	0.9	0.713261425	0.286652625	8.59E-05	181	1.156120206	156.5581149	1	0	0	G37004509515003	42431	18000	89000	Mountain	BOILING SPRINGS
G37004509515004013	G3700450951500	Cleveland	0	1	0.486552447	0.513447523	0	58	0.588103573	98.622084	1	0	0	G37004509515004	41816	19590	81300	Mountain	BOILING SPRINGS
G37004509515004014	G3700450951500	Cleveland	0	1	0.725591421	0.274408579	0	56	0.907746786	61.69121262	1	0	0	G37004509515004	41816	19590	81300	Mountain	BOILING SPRINGS
G37001900202004038	G3700190020200	Brunswick	0	0.97	0.219632581	0.780367553	0	30	0.025916554	1157.561323	0	0	0	G37001900202004	29375	14724	63300	Coastal Plain	BOLIVIA
G37001900202004039	G3700190020200	Brunswick	0	1	0.333743066	0.664400876	0.001856072	63	1.304911925	48.27912045	0	0	0	G37001900202004	29375	14724	63300	Coastal Plain	BOLIVIA
G37001900202004043	G3700190020200	Brunswick	0	1	0.041554119	0.516907811	0.441537579	1	0.012385264	80.74111337	0	0	0	G37001900202004	29375	14724	63300	Coastal Plain	BOLIVIA
G37001900202005001	G3700190020200	Brunswick	0	1	0.017954838	0.981208324	0.000836958	13	0.077933459	166.80897	0	0	0	G37001900202005	36016	16200	71600	Coastal Plain	BOLIVIA
G37001900202005007	G3700190020200	Brunswick	0	1	0	0.99999994	0	7	0.214003866	32.70968951	0	0	0	G37001900202005	36016	16200	71600	Coastal Plain	BOLIVIA
G37001900202005008	G3700190020200	Brunswick	0	1	0.416261315	0.583738685	0	42	0.510271641	82.30910095	0	0	0	G37001900202005	36016	16200	71600	Coastal Plain	BOLIVIA
G37001900202005009	G3700190020200	Brunswick	0	1	0.362955004	0.637044966	0	27	0.428832774	62.96160557	0	0	0	G37001900202005	36016	16200	71600	Coastal Plain	BOLIVIA
G37001900202005011	G3700190020200	Brunswick	0.25	0	0.158889577	0.841110647	0	4	0.008442551	473.7904469	0	0	0	G37001900202005	36016	16200	71600	Coastal Plain	BOLIVIA
G37001900206003000	G3700190020600	Brunswick	0	1	0.880387545	0.119612455	0	27	1.253892127	21.53295281	1	0	0	G37001900206003	35583	13301	66300	Coastal Plain	BOLIVIA
G37001900206004213	G3700190020600	Brunswick	0	1	0	0.987622142	0.012377662	7	0.05388767	129.8998442	1	0	0	G37001900206004	30536	14866	72600	Coastal Plain	BOLIVIA
G37001900206004214	G3700190020600	Brunswick	0.21	0.71	0.813966274	0.186033696	0	14	4.569963355	3.063481895	1	0	0	G37001900206004	30536	14866	72600	Coastal Plain	BOLIVIA
G37001900206004217	G3700190020600	Brunswick	0	1	0.072822534	0.92631495	0.000862538	19	0.739429028	25.69550191	1	0	0	G37001900206004	30536	14866	72600	Coastal Plain	BOLIVIA
G37018909803002026	G3701890980300	Watauga	0.01	0.98	0.87735045	0.122649573	0	271	0.595307364	455.2270245	0	0	0	G37018909803002	32292	17808	98800	Mountain	BOONE
G37018909803002034	G3701890980300	Watauga	0	0.83	0.624973655	0.375026375	0	12	0.070689075	169.757491	0	0	0	G37018909803002	32292	17808	98800	Mountain	BOONE
G37018909803002042	G3701890980300	Watauga	0	0.91	0.165656105	0.834344685	0	11	0.003224441	3411.443899	0	0	0	G37018909803002	32292	17808	98800	Mountain	BOONE
G37018909804001002	G3701890980400	Watauga	0.01	0.88	0.819825947	0.151002601	0.029171472	182	0.835516603	217.829304	1	1	0	G37018909804001	33281	17214	140600	Mountain	BOONE
G37018909804001014	G3701890980400	Watauga	0	0.98	0.803744078	0.181874454	0.014381489	104	0.567785013	183.1679203	1	0	0	G37018909804001	33281	17214	140600	Mountain	BOONE
G37018909804001033	G3701890980400	Watauga	0	1	0.889646292	0.110353686	0	14	0.013467825	1039.514563	0	0	0	G37018909804001	33281	17214	140600	Mountain	BOONE
G37018909804001036	G3701890980400	Watauga	0	1	0.008349438	0.991650462	0	2	0.007658852	261.1357434	0	0	0	G37018909804001	33281	17214	140600	Mountain	BOONE
G37018909804001042	G3701890980400	Watauga	0	1	0.056212515	0.943787754	0	1	0.010776506	92.79445749	0	0	0	G37018909804001	33281	17214	140600	Mountain	BOONE
G37018909804001043	G3701890980400	Watauga	0.06	0.94	0.047152985	0.934761524	0.018085393	18	0.16897362	106.5255035	0	0	0	G37018909804001	33281	17214	140600	Mountain	BOONE
G37018909804002020	G3701890980400	Watauga	0.76	0.24	0	0.758838415	0.241162144	17	0.004677083	3634.744302	1	1	0	G37018909804002	23750	17319	129400	Mountain	BOONE
G37018909804003000	G3701890980400	Watauga	0.07	0.91	0.010221612	0.958551943	0.031226463	232	0.57210789	405.5179176	1	1	0	G37018909804003	23389	20696	150500	Mountain	BOONE
G37018909804003001	G3701890980400	Watauga	0	1	0.417837203	0.582162797	0	95	0.191842896	495.1968618	0	1	0	G37018909804003	23389	20696	150500	Mountain	BOONE
G37018909804003003	G3701890980400	Watauga	0.08	0.92	0.730000138	0.269999951	0	38	0.025550502	1487.250638	0	0	0	G37018909804003	23389	20696	150500	Mountain	BOONE
G37018909804003004	G3701890980400	Watauga	0	0.99	0.700110137	0.299889833	0	167	0.205906862	811.0463057	0	0	0	G37018909804003	23389	20696	150500	Mountain	BOONE
G37018909804003005	G3701890980400	Watauga	0	1	0	1	0	18	0.00839344	2144.531979	0	0	0	G37018909804003	23389	20696	150500	Mountain	BOONE
G37018909804003006	G3701890980400	Watauga	0	1	0.010610335	0.989389658	0	65	0.218584659	297.3676207	1	1	0	G37018909804003	23389	20696	150500	Mountain	BOONE
G37018909804003007	G3701890980400	Watauga	0	0.95	0	1.000000238	0	21	0.013381314	1569.352562	0	0	0	G37018909804003	23389	20696	150500	Mountain	BOONE
G37018909804003008	G3701890980400	Watauga	0	1	0.005940801	0.994060099	0	3	0.007789595	385.1291616	0	0	0	G37018909804003	23389	20696	150500	Mountain	BOONE
G37018909804003014	G3701890980400	Watauga	0.13	0.5	0.12545456	0.874545217	0	8	0.010018033	798.55997	0	0	0	G37018909804003	23389	20696	150500	Mountain	BOONE
G37018909804003015	G3701890980400	Watauga	0	1	0	0.99999994	0	7	0.017244114	405.9356089	0	0	0	G37018909804003	23389	20696	150500	Mountain	BOONE
G37018909804003016	G3701890980400	Watauga	0	1	0.095138848	0.900284886	0.004576293	204	0.466499046	437.2999301	1	1	0	G37018909804003	23389	20696	150500	Mountain	BOONE
G37018909804003021	G3701890980400	Watauga	0	1	0	0.999998987	0	7	0.001848838	3786.162848	0	0	0	G37018909804003	23389	20696	150500	Mountain	BOONE
G37018909804003022	G3701890980400	Watauga	0	1	0	1.000000834	0	2	0.002162447	924.8781044	0	0	0	G37018909804003	23389	20696	150500	Mountain	BOONE
G37018909804003026	G3701890980400	Watauga	0.09	0.91	0.361546427	0.409705102	0.228748482	44	0.004854251	9064.220976	0	0	0	G37018909804003	23389	20696	150500	Mountain	BOONE
G37018909804003027	G3701890980400	Watauga	0.04	0.92	0.249013588	0.750986695	0	72	0.007772233	9263.747465	1	1	0	G37018909804003	23389	20696	150500	Mountain	BOONE
G37018909804003028	G3701890980400	Watauga	0.04	0.96	0	0.999999642	0	45	0.028785185	1563.304159	0	1	0	G37018909804003	23389	20696	150500	Mountain	BOONE
G37018909804003042	G3701890980400	Watauga	0	0.98	0	0.99272567	0.007274117	45	0.010524663	4275.671363	0	0	0	G37018909804003	23389	20696	150500	Mountain	BOONE
G37018909804004012	G3701890980400	Watauga	0.02	0.97	0.816686764	0.183313206	0	94	1.585203553	59.29837831	0	1	0	G37018909804004	29219	15309	102100	Mountain	BOONE
G37018909805002005	G3701890980500	Watauga	0	0.98	0.001156594	0.992023826	0.006819556	64	0.129516563	494.1452914	0	0	0	G37018909805002	22833	15706	133100	Mountain	BOONE
G37018909805002009	G3701890980500	Watauga	0	1	0	1.000000358	0	10	0.0028963	3452.6816	0	0	0	G37018909805002	22833	15706	133100	Mountain	BOONE
G37018909805002010	G3701890980500	Watauga	0	0.93	0	0.99999994	0	15	0.013739392	1091.751329	0	0	0	G37018909805002	22833	15706	133100	Mountain	BOONE
G37018909805002011	G3701890980500	Watauga	0	1	0.049280331	0.925240219	0.025479173	11	0.002034911	5405.641194	0	0	0	G37018909805002	22833	15706	133100	Mountain	BOONE
G37018909806001002	G3701890980600	Watauga	0.03	0.96	0.271253973	0.728745997	0	105	0.140615058	746.7194584	1	1	0	G37018909806001	32411	17083	133300	Mountain	BOONE
G37018909806001015	G3701890980600	Watauga	0	1	0.470570952	0.11005789	0.419371158	12	0.161975557	74.08525238	1	1	0	G37018909806001	32411	17083	133300	Mountain	BOONE
G37018909806001016	G3701890980600	Watauga	0	1	0.002185317	0.997814715	0	31	0.012008752	2581.450576	1	0	0	G37018909806001	32411	17083	133300	Mountain	BOONE
G37018909806004006	G3701890980600	Watauga	0	0.25	0	0.926340818	0.073659182	4	0.005188264	770.970742	0	0	0	G37018909806004	20156	14234	91000	Mountain	BOONE
G37018909806004031	G3701890980600	Watauga	0	1	0	0.999999106	0	8	0.006966418	1148.366277	0	0	0	G37018909806004	20156	14234	91000	Mountain	BOONE
G37018909806004032	G3701890980600	Watauga	0.2	0.8	0.011744298	0.987726212	0.000529642	20	0.090702999	220.4998761	1	1	0	G37018909806004	20156	14234	91000	Mountain	BOONE
G37018909806004037	G3701890980600	Watauga	0.02	0.94	0.306625247	0.691518962	0.001855797	50	0.444015572	112.6086631	1	0	0	G37018909806004	20156	14234	91000	Mountain	BOONE
G37018909806004038	G3701890980600	Watauga	0	1	0	1.000000954	0	8	0.004437613	1802.770858	1	0	0	G37018909806004	20156	14234	91000	Mountain	BOONE
G37018909806004039	G3701890980600	Watauga	0	1	0.168371379	0.42633146	0.405297259	2	0.005729166	349.0909291	0	0	0	G37018909806004	20156	14234	91000	Mountain	BOONE
G37018909806004045	G3701890980600	Watauga	0	1	0	0.999999225	0	2	0.00278887	717.1362708	1	0	0	G37018909806004	20156	14234	91000	Mountain	BOONE
G37018909806004047	G3701890980600	Watauga	0	0.95	0.107045308	0.886576116	0.006378563	38	0.2952098	128.7220138	1	1	0	G37018909806004	20156	14234	91000	Mountain	BOONE
G37018909806004049	G3701890980600	Watauga	0	0.97	0.344692916	0.655307055	0	34	0.481083467	70.67380678	1	0	0	G37018909806004	20156	14234	91000	Mountain	BOONE
G37018909806004050	G3701890980600	Watauga	0	1	0	1.000000119	0	10	0.027377976	365.2570981	1	0	0	G37018909806004	20156	14234	91000	Mountain	BOONE
G37018909806004059	G3701890980600	Watauga	0	0.99	0.61718452	0.38281545	0	204	0.807468235	252.6415171	0	0	0	G37018909806004	20156	14234	91000	Mountain	BOONE
G37018909806004060	G3701890980600	Watauga	0	1	0	0.999999881	0	9	0.007430336	1211.250695	0	0	0	G37018909806004	20156	14234	91000	Mountain	BOONE
G37018909806004066	G3701890980600	Watauga	0	1	0	1	0	18	0.060438766	297.8220972	0	0	0	G37018909806004	20156	14234	91000	Mountain	BOONE
G37018909806004068	G3701890980600	Watauga	0.2	0.8	0	0.999999523	0	5	0.012310943	406.1427258	0	0	0	G37018909806004	20156	14234	91000	Mountain	BOONE
G37018909806004069	G3701890980600	Watauga	0	1	0	0.99999994	0	2	0.000678508	2947.644489	0	0	0	G37018909806004	20156	14234	91000	Mountain	BOONE
G37018909807002055	G3701890980700	Watauga	0	0.99	0.871267438	0.128732592	0	123	1.94480016	63.24557274	0	0	0	G37018909807002	43317	18111	123700	Mountain	BOONE
G37018909807002056	G3701890980700	Watauga	0	1	0	0.99999994	0	54	0.017092431	3159.293121	0	0	0	G37018909807002	43317	18111	123700	Mountain	BOONE
G37018909807002058	G3701890980700	Watauga	0	1	0.289355129	0.710644841	0	12	0.393972726	30.45896127	0	0	0	G37018909807002	43317	18111	123700	Mountain	BOONE
G37018909807002059	G3701890980700	Watauga	0	1	0.326546311	0.673453212	0	30	0.016468311	1821.680454	0	0	0	G37018909807002	43317	18111	123700	Mountain	BOONE
G37018909807002060	G3701890980700	Watauga	0	1	0.150867611	0.849132299	0	2	0.013329445	150.0437558	0	0	0	G37018909807002	43317	18111	123700	Mountain	BOONE
G37018909807002061	G3701890980700	Watauga	0	0.77	0.045041982	0.954958022	0	13	0.19595686	66.34113249	1	1	0	G37018909807002	43317	18111	123700	Mountain	BOONE
G37018909807003000	G3701890980700	Watauga	0.01	0.99	0.757242262	0.242757678	0	137	0.669134138	204.7422068	0	0	0	G37018909807003	34375	17951	144900	Mountain	BOONE
G37018909807003005	G3701890980700	Watauga	0.01	0.98	0.864571691	0.135428339	0	533	1.570923686	339.2908292	1	1	0	G37018909807003	34375	17951	144900	Mountain	BOONE
G37018909807003010	G3701890980700	Watauga	0.05	0.91	0.129403636	0.848790765	0.021805609	407	0.519580459	783.3243011	1	1	0	G37018909807003	34375	17951	144900	Mountain	BOONE
G37018909807003011	G3701890980700	Watauga	0	0.95	0	1.000000119	0	83	0.029792171	2785.966846	0	0	0	G37018909807003	34375	17951	144900	Mountain	BOONE
G37018909807003012	G3701890980700	Watauga	0.11	0.78	0.056068622	0.94393152	0	9	0.000519655	17319.17948	0	0	0	G37018909807003	34375	17951	144900	Mountain	BOONE
G37018909807003013	G3701890980700	Watauga	0.04	0.93	0.302809328	0.697191	0	72	0.006218431	11578.48265	0	0	0	G37018909807003	34375	17951	144900	Mountain	BOONE
G37018909807003015	G3701890980700	Watauga	0	1	0.64403379	0.355966061	0	5	0.003213003	1556.176742	0	0	0	G37018909807003	34375	17951	144900	Mountain	BOONE
G37018909807003016	G3701890980700	Watauga	0	1	0	1.000001311	0	16	0.000566972	28220.07767	0	0	0	G37018909807003	34375	17951	144900	Mountain	BOONE
G37018909807003017	G3701890980700	Watauga	0.06	0.94	0	0.999998391	0	17	0.000629641	26999.49615	0	0	0	G37018909807003	34375	17951	144900	Mountain	BOONE
G37018909807003018	G3701890980700	Watauga	0	0.78	0	1.000001073	0	9	0.001083186	8308.821452	0	0	0	G37018909807003	34375	17951	144900	Mountain	BOONE
G37018909807003037	G3701890980700	Watauga	0.01	0.99	0.723926127	0.276073873	0	232	0.476412876	486.9725647	1	0	0	G37018909807003	34375	17951	144900	Mountain	BOONE
G37018909807004000	G3701890980700	Watauga	0	1	0	0.99999994	0	9	0.007143526	1259.881982	1	0	0	G37018909807004	39583	22508	169500	Mountain	BOONE
G37018909807004001	G3701890980700	Watauga	0	1	0.002292894	0.963666081	0.034041	20	0.050170804	398.6382224	1	1	0	G37018909807004	39583	22508	169500	Mountain	BOONE
G37018909807004006	G3701890980700	Watauga	0	1	0.073141396	0.8969087	0.029949972	21	0.091592225	229.2771026	1	1	0	G37018909807004	39583	22508	169500	Mountain	BOONE
G37018909807004013	G3701890980700	Watauga	0	1	0.117724672	0.852620721	0.029654307	17	0.01019843	1666.923273	0	0	0	G37018909807004	39583	22508	169500	Mountain	BOONE
G37018909807004014	G3701890980700	Watauga	0	1	0.036717165	0.960982025	0.002300803	13	0.096463571	134.7658999	1	0	0	G37018909807004	39583	22508	169500	Mountain	BOONE
G37018909807004015	G3701890980700	Watauga	0	1	0	1	0	15	0.021856424	686.2970702	0	0	0	G37018909807004	39583	22508	169500	Mountain	BOONE
G37018909807004017	G3701890980700	Watauga	0	1	0	0.999999523	0	10	0.002859366	3497.278866	0	0	0	G37018909807004	39583	22508	169500	Mountain	BOONE
G37018909807004019	G3701890980700	Watauga	0.02	0.94	0.612415612	0.377494514	0.010089869	262	0.954660412	274.4431389	1	1	0	G37018909807004	39583	22508	169500	Mountain	BOONE
G37018909807004021	G3701890980700	Watauga	0	1	0.707419157	0.292580813	0	47	0.111794047	420.4159471	0	0	0	G37018909807004	39583	22508	169500	Mountain	BOONE
G37018909807005045	G3701890980700	Watauga	0	1	0	0.99999994	0	21	0.001343064	15635.88521	1	0	0	G37018909807005	48837	22832	164100	Mountain	BOONE
G37018909808001048	G3701890980800	Watauga	0	0.95	0	1	0	37	0.033879862	1092.094161	0	0	0	G37018909808001	54063	31044	174200	Mountain	BOONE
G37019700502001003	G3701970050200	Yadkin	0.3	0.69	0.693802059	0.299419701	0.006778247	242	2.508226909	96.48249891	1	1	0	G37019700502001	34500	18415	80100	Piedmont	BOONVILLE
G37019700502001008	G3701970050200	Yadkin	0.01	0.92	0.554770768	0.442655236	0.002574009	157	1.696518167	92.54248088	1	1	0	G37019700502001	34500	18415	80100	Piedmont	BOONVILLE
G37019700502001010	G3701970050200	Yadkin	0	1	0.043013074	0.951585412	0.005401575	33	0.172347636	191.47347	0	1	0	G37019700502001	34500	18415	80100	Piedmont	BOONVILLE
G37019700502001011	G3701970050200	Yadkin	0.02	0.95	0.278517842	0.721281886	0.00020026	41	0.778060322	52.69514306	0	0	0	G37019700502001	34500	18415	80100	Piedmont	BOONVILLE
G37019700502001012	G3701970050200	Yadkin	0.06	0.94	0.132461995	0.853245139	0.01429288	32	0.508434141	62.93833832	1	1	0	G37019700502001	34500	18415	80100	Piedmont	BOONVILLE
G37019700502001013	G3701970050200	Yadkin	0	1	0	0.999999404	0	2	0.001359013	1471.656191	0	0	0	G37019700502001	34500	18415	80100	Piedmont	BOONVILLE
G37019700502001014	G3701970050200	Yadkin	0.6	0.4	0.017733606	0.910970509	0.071295882	5	0.032912743	151.9168413	1	1	0	G37019700502001	34500	18415	80100	Piedmont	BOONVILLE
G37019700502001030	G3701970050200	Yadkin	0.03	0.97	0.130234823	0.697280765	0.172484521	59	0.089369253	660.1823136	1	1	0	G37019700502001	34500	18415	80100	Piedmont	BOONVILLE
G37019700502001031	G3701970050200	Yadkin	0.11	0.83	0	1.000000238	0	18	0.02018056	891.9474854	0	0	0	G37019700502001	34500	18415	80100	Piedmont	BOONVILLE
G37019700502001032	G3701970050200	Yadkin	0	1	0.016304534	0.983695447	0	13	0.323955262	40.12899777	0	0	0	G37019700502001	34500	18415	80100	Piedmont	BOONVILLE
G37019700502001045	G3701970050200	Yadkin	0.85	0.15	0.014375384	0.985624671	0	13	0.064646917	201.0923427	0	0	0	G37019700502001	34500	18415	80100	Piedmont	BOONVILLE
G37019700502001046	G3701970050200	Yadkin	0	1	0.030210195	0.969789982	0	18	0.03513108	512.3668202	0	0	0	G37019700502001	34500	18415	80100	Piedmont	BOONVILLE
G37019700502002003	G3701970050200	Yadkin	0.05	0.95	0.018206438	0.141619086	0.840174396	61	0.024716559	2467.981045	1	1	0	G37019700502002	31685	16537	84400	Piedmont	BOONVILLE
G37019700502002004	G3701970050200	Yadkin	0	1	0.324131548	0.124936931	0.550931718	21	0.017982912	1167.775246	1	1	0	G37019700502002	31685	16537	84400	Piedmont	BOONVILLE
G37019700502002006	G3701970050200	Yadkin	0.02	0.96	0.625387907	0.373383582	0.001228489	121	2.910676068	41.57109798	0	1	0	G37019700502002	31685	16537	84400	Piedmont	BOONVILLE
G37019700502002010	G3701970050200	Yadkin	0	1	0.894783556	0.105216436	0	35	1.085098853	32.25512578	0	0	0	G37019700502002	31685	16537	84400	Piedmont	BOONVILLE
G37019700502002011	G3701970050200	Yadkin	0	1	0.073550478	0.925033987	0.001415477	41	0.424097981	96.67577269	0	0	0	G37019700502002	31685	16537	84400	Piedmont	BOONVILLE
G37019700502002013	G3701970050200	Yadkin	0	1	0.018920982	0.911600053	0.069478862	5	0.040773039	122.6300559	0	1	0	G37019700502002	31685	16537	84400	Piedmont	BOONVILLE
G37019700502003001	G3701970050200	Yadkin	0	0.89	0.853409767	0.146590233	0	114	1.387859666	82.1408697	0	0	0	G37019700502003	39375	19802	77100	Piedmont	BOONVILLE
G37019700502003002	G3701970050200	Yadkin	0.03	0.87	0.183921829	0.815641105	0.000437051	125	1.072575577	116.5419041	1	1	0	G37019700502003	39375	19802	77100	Piedmont	BOONVILLE
G37019700502003006	G3701970050200	Yadkin	0.33	0.4	0.200029165	0.799970746	0	15	0.005652879	2653.51503	1	0	0	G37019700502003	39375	19802	77100	Piedmont	BOONVILLE
G37019700502003008	G3701970050200	Yadkin	0	1	0.373999745	0.625998259	0	2	0.00088759	2253.292521	0	0	0	G37019700502003	39375	19802	77100	Piedmont	BOONVILLE
G37019700502003009	G3701970050200	Yadkin	0.64	0.36	0.589977801	0.410022557	0	11	0.003014449	3649.090842	1	0	0	G37019700502003	39375	19802	77100	Piedmont	BOONVILLE
G37019700502003010	G3701970050200	Yadkin	0.29	0.71	0	1.000000238	0	7	0.002835807	2468.433524	0	0	0	G37019700502003	39375	19802	77100	Piedmont	BOONVILLE
G37017509602001032	G3701750960200	Transylvania	0	0.98	0.031646527	0.845005155	0.12334834	45	0.056578918	795.3492441	1	0	0	G37017509602001	28661	16205	69400	Mountain	BREVARD
G37017509602001045	G3701750960200	Transylvania	0	0	0	0.825646877	0.174350962	1	0.000438774	2279.079109	0	0	0	G37017509602001	28661	16205	69400	Mountain	BREVARD
G37017509602001047	G3701750960200	Transylvania	0	1	0	0.957267165	0.042732879	12	0.020016022	599.5197242	0	0	0	G37017509602001	28661	16205	69400	Mountain	BREVARD
G37017509602001048	G3701750960200	Transylvania	0	1	0	1.000000477	0	6	0.003812418	1573.804189	0	0	0	G37017509602001	28661	16205	69400	Mountain	BREVARD
G37017509602002006	G3701750960200	Transylvania	0	1	0.727066755	0.272933215	0	5	0.006596867	757.9355989	0	0	0	G37017509602002	40167	19815	149300	Mountain	BREVARD
G37017509602002008	G3701750960200	Transylvania	0	1	0.474893153	0.525107026	0	5	0.005193216	962.7945798	0	0	0	G37017509602002	40167	19815	149300	Mountain	BREVARD
G37017509602002009	G3701750960200	Transylvania	0	1	0.41542846	0.584571004	0	2	0.004854954	411.9503823	0	0	0	G37017509602002	40167	19815	149300	Mountain	BREVARD
G37017509602002011	G3701750960200	Transylvania	0	1	0.896157205	0.103842892	0	2	0.010486994	190.7124149	0	0	0	G37017509602002	40167	19815	149300	Mountain	BREVARD
G37017509602002012	G3701750960200	Transylvania	0	1	0.585556924	0.414443076	0	4	0.008706067	459.4496887	0	0	0	G37017509602002	40167	19815	149300	Mountain	BREVARD
G37017509602002017	G3701750960200	Transylvania	0	0.96	0.605701804	0.359697253	0.034600925	129	3.162248049	40.79376381	1	0	0	G37017509602002	40167	19815	149300	Mountain	BREVARD
G37017509602002019	G3701750960200	Transylvania	0	1	0	1	0	12	0.060151583	199.4959959	0	0	0	G37017509602002	40167	19815	149300	Mountain	BREVARD
G37017509602002062	G3701750960200	Transylvania	0	1	0.024276959	0.668831468	0.306890449	6	0.003131243	1916.172081	0	0	0	G37017509602002	40167	19815	149300	Mountain	BREVARD
G37017509602002063	G3701750960200	Transylvania	0.22	0.78	0.050300591	0.859553516	0.090145752	9	0.021600441	416.6581653	1	1	0	G37017509602002	40167	19815	149300	Mountain	BREVARD
G37017509602002073	G3701750960200	Transylvania	0	1	0.026017001	0.919298172	0.054684456	7	0.004078486	1716.323081	0	0	0	G37017509602002	40167	19815	149300	Mountain	BREVARD
G37017509602002077	G3701750960200	Transylvania	0	1	0.063437179	0.936563671	0	9	0.001722983	5223.499112	0	0	0	G37017509602002	40167	19815	149300	Mountain	BREVARD
G37017509602002079	G3701750960200	Transylvania	0	1	0.000721341	0.936729729	0.062548844	6	0.018365748	326.6951114	0	0	0	G37017509602002	40167	19815	149300	Mountain	BREVARD
G37017509602002080	G3701750960200	Transylvania	1	0	0	0.831070781	0.168928966	3	0.001130734	2653.14312	0	0	0	G37017509602002	40167	19815	149300	Mountain	BREVARD
G37017509602002091	G3701750960200	Transylvania	0	1	0	0.879559755	0.120439589	14	0.009651686	1450.523757	0	0	0	G37017509602002	40167	19815	149300	Mountain	BREVARD
G37017509602002092	G3701750960200	Transylvania	0.16	0.84	0	0.894362211	0.105638944	25	0.005377015	4649.419756	0	0	0	G37017509602002	40167	19815	149300	Mountain	BREVARD
G37017509602002093	G3701750960200	Transylvania	0	1	0.026294166	0.720713794	0.252991639	11	0.005423189	2028.326705	0	0	0	G37017509602002	40167	19815	149300	Mountain	BREVARD
G37017509602003000	G3701750960200	Transylvania	0	1	0	1.000000119	0	12	0.035557995	337.4768425	0	0	0	G37017509602003	30952	21253	92300	Mountain	BREVARD
G37017509602003001	G3701750960200	Transylvania	0	1	0.710202754	0.289377213	0.000420003	28	1.299700705	21.54342142	0	0	0	G37017509602003	30952	21253	92300	Mountain	BREVARD
G37017509602003024	G3701750960200	Transylvania	0	0.99	0.63110441	0.368680447	0.000215151	309	2.098562486	147.2436499	1	0	0	G37017509602003	30952	21253	92300	Mountain	BREVARD
G37017509602003029	G3701750960200	Transylvania	0	1	0.8428424	0.1527327	0.004424856	9	0.044360525	202.883083	0	0	0	G37017509602003	30952	21253	92300	Mountain	BREVARD
G37017509602003032	G3701750960200	Transylvania	0	1	0.428528845	0.346919984	0.224551121	31	0.004119231	7525.677033	1	0	0	G37017509602003	30952	21253	92300	Mountain	BREVARD
G37017509602003034	G3701750960200	Transylvania	0	1	0.005319647	0.544746518	0.449933596	4	0.01160451	344.6935846	1	1	0	G37017509602003	30952	21253	92300	Mountain	BREVARD
G37017509602003039	G3701750960200	Transylvania	0	1	0.031543341	0.861991107	0.10646534	6	0.004611134	1301.198501	1	1	0	G37017509602003	30952	21253	92300	Mountain	BREVARD
G37017509602003044	G3701750960200	Transylvania	0.04	0.89	0.036426075	0.92562753	0.037946294	28	0.055376631	505.6284515	0	0	0	G37017509602003	30952	21253	92300	Mountain	BREVARD
G37017509602003051	G3701750960200	Transylvania	0.22	0.33	0	0.941785991	0.058214108	9	0.023402103	384.5808162	0	0	0	G37017509602003	30952	21253	92300	Mountain	BREVARD
G37017509602003052	G3701750960200	Transylvania	0	1	0	0.582079291	0.417920734	9	0.009116134	987.2605706	0	0	0	G37017509602003	30952	21253	92300	Mountain	BREVARD
G37017509602003053	G3701750960200	Transylvania	0	0.93	0	0.999999702	0	29	0.010352976	2801.126872	0	0	0	G37017509602003	30952	21253	92300	Mountain	BREVARD
G37017509602003054	G3701750960200	Transylvania	0	1	0	0.999999702	0	3	0.004742607	632.5635344	0	0	0	G37017509602003	30952	21253	92300	Mountain	BREVARD
G37017509602003055	G3701750960200	Transylvania	0	1	0	1	0	2	0.0071068	281.4206226	0	0	0	G37017509602003	30952	21253	92300	Mountain	BREVARD
G37017509602003056	G3701750960200	Transylvania	0.5	0.5	0	1.000000358	0	8	0.018317578	436.7389575	0	0	0	G37017509602003	30952	21253	92300	Mountain	BREVARD
G37017509602003057	G3701750960200	Transylvania	0.08	0.92	0	1	0	90	0.143937852	625.2698542	0	0	0	G37017509602003	30952	21253	92300	Mountain	BREVARD
G37017509602003059	G3701750960200	Transylvania	0	1	0	0.99999994	0	9	0.015111384	595.5774701	0	0	0	G37017509602003	30952	21253	92300	Mountain	BREVARD
G37017509602003061	G3701750960200	Transylvania	0	1	0	1.000000238	0	5	0.005382647	928.9109846	0	0	0	G37017509602003	30952	21253	92300	Mountain	BREVARD
G37017509602003063	G3701750960200	Transylvania	0	1	0.054798681	0.943788588	0.001412714	119	0.400513582	297.1185133	1	0	0	G37017509602003	30952	21253	92300	Mountain	BREVARD
G37017509602003075	G3701750960200	Transylvania	0	1	0.012665966	0.987333834	0	12	0.008476918	1415.608783	0	0	0	G37017509602003	30952	21253	92300	Mountain	BREVARD
G37017509603001005	G3701750960300	Transylvania	0	1	0.046446696	0.953550041	3.23E-06	13	0.18153175	71.61281713	1	1	0	G37017509603001	31917	13419	67800	Mountain	BREVARD
G37017509603001021	G3701750960300	Transylvania	0	1	0.027443731	0.95844996	0.014106611	37	0.02665817	1387.942211	1	1	0	G37017509603001	31917	13419	67800	Mountain	BREVARD
G37017509603001029	G3701750960300	Transylvania	0	1	0.013648279	0.86809063	0.118261121	26	0.061376106	423.6176192	0	1	0	G37017509603001	31917	13419	67800	Mountain	BREVARD
G37017509603002000	G3701750960300	Transylvania	0	0.93	0.031351596	0.960843861	0.007804512	88	0.443419017	198.4578844	1	1	0	G37017509603002	32284	20247	99200	Mountain	BREVARD
G37017509603002011	G3701750960300	Transylvania	0	0.97	0.135202155	0.81676954	0.048028348	111	0.109563965	1013.106822	1	1	0	G37017509603002	32284	20247	99200	Mountain	BREVARD
G37017509603002022	G3701750960300	Transylvania	0	0.98	0.024961405	0.925242484	0.04979602	43	0.097001207	443.2934531	1	1	0	G37017509603002	32284	20247	99200	Mountain	BREVARD
G37017509603002023	G3701750960300	Transylvania	0	1	0	0.999999881	0	42	0.016200562	2592.502717	1	0	0	G37017509603002	32284	20247	99200	Mountain	BREVARD
G37017509603002024	G3701750960300	Transylvania	0	1	0	0.999999642	0	22	0.008790867	2502.597348	0	0	0	G37017509603002	32284	20247	99200	Mountain	BREVARD
G37017509603002025	G3701750960300	Transylvania	0	0.97	0	0.95761764	0.042382367	32	0.012093738	2645.997459	1	0	0	G37017509603002	32284	20247	99200	Mountain	BREVARD
G37017509603003000	G3701750960300	Transylvania	0	1	0.000374831	0.987360239	0.01226493	30	0.390952149	76.73573376	0	1	0	G37017509603003	43026	19558	129700	Mountain	BREVARD
G37017509603003034	G3701750960300	Transylvania	0	1	0.005669011	0.983557463	0.010773493	91	0.221785166	410.3069725	0	1	0	G37017509603003	43026	19558	129700	Mountain	BREVARD
G37017509603003035	G3701750960300	Transylvania	0	1	0	1	0	2	0.002077366	962.7574163	0	0	0	G37017509603003	43026	19558	129700	Mountain	BREVARD
G37017509603003036	G3701750960300	Transylvania	0	1	0	0.99999994	0	2	0.006386112	313.1796194	0	0	0	G37017509603003	43026	19558	129700	Mountain	BREVARD
G37017509603003037	G3701750960300	Transylvania	0	1	0.001274705	0.998725355	0	17	0.19055966	89.21090652	0	0	0	G37017509603003	43026	19558	129700	Mountain	BREVARD
G37017509603003038	G3701750960300	Transylvania	0	0.17	0	1.000001431	0	6	0.001381872	4341.93553	0	0	0	G37017509603003	43026	19558	129700	Mountain	BREVARD
G37017509603005014	G3701750960300	Transylvania	0	1	0	0.989337981	0.010662003	2	0.023565407	84.87016692	0	1	0	G37017509603005	32344	21368	97500	Mountain	BREVARD
G37017509603006001	G3701750960300	Transylvania	0	0.94	0.182374045	0.817403972	0.000221982	88	0.742051259	118.5901903	0	0	0	G37017509603006	44028	23010	109400	Mountain	BREVARD
G37017509603006004	G3701750960300	Transylvania	1	0	0.07809332	0.73721981	0.184687119	1	0.017561118	56.94398379	0	0	0	G37017509603006	44028	23010	109400	Mountain	BREVARD
G37017509603006006	G3701750960300	Transylvania	0	1	0	0.999999821	0	12	0.016445537	729.6812303	1	0	0	G37017509603006	44028	23010	109400	Mountain	BREVARD
G37017509603006007	G3701750960300	Transylvania	0	1	0.030607965	0.96939218	0	11	0.024517526	448.6586454	1	0	0	G37017509603006	44028	23010	109400	Mountain	BREVARD
G37017509603006009	G3701750960300	Transylvania	0	1	0.633964479	0.366035461	0	8	0.02667575	299.8978449	1	0	0	G37017509603006	44028	23010	109400	Mountain	BREVARD
G37017509603006010	G3701750960300	Transylvania	0	1	0	1	0	39	0.050344661	774.6600936	1	0	0	G37017509603006	44028	23010	109400	Mountain	BREVARD
G37017509603006011	G3701750960300	Transylvania	0	1	0	1.000000119	0	22	0.009582941	2295.746118	1	0	0	G37017509603006	44028	23010	109400	Mountain	BREVARD
G37017509603006012	G3701750960300	Transylvania	0	1	0.003043932	0.995847762	0.001108231	46	0.122812978	374.5532489	1	0	0	G37017509603006	44028	23010	109400	Mountain	BREVARD
G37017509603006015	G3701750960300	Transylvania	0	1	0.012674015	0.987325966	0	4	0.002520577	1586.937936	0	0	0	G37017509603006	44028	23010	109400	Mountain	BREVARD
G37017509603006016	G3701750960300	Transylvania	0	1	0.131553486	0.868446589	0	11	0.006861362	1603.180208	0	0	0	G37017509603006	44028	23010	109400	Mountain	BREVARD
G37017509603006020	G3701750960300	Transylvania	0	0.98	0.246142909	0.753857136	0	174	0.187451574	928.2397384	1	0	0	G37017509603006	44028	23010	109400	Mountain	BREVARD
G37017509603006021	G3701750960300	Transylvania	0	1	0	0.999999762	0	14	0.007757412	1804.725623	1	0	0	G37017509603006	44028	23010	109400	Mountain	BREVARD
G37017509603006022	G3701750960300	Transylvania	0	1	0	0.99999994	0	74	0.045775368	1616.589951	1	0	0	G37017509603006	44028	23010	109400	Mountain	BREVARD
G37017509603006024	G3701750960300	Transylvania	0	1	0	0.999999881	0	25	0.029750406	840.3246681	1	0	0	G37017509603006	44028	23010	109400	Mountain	BREVARD
G37017509603006025	G3701750960300	Transylvania	0	1	5.78E-05	0.999941945	0	18	0.011218575	1604.481913	1	0	0	G37017509603006	44028	23010	109400	Mountain	BREVARD
G37017509603006026	G3701750960300	Transylvania	0	1	0.040356945	0.958323479	0.001319565	42	0.128370711	327.1774366	1	0	0	G37017509603006	44028	23010	109400	Mountain	BREVARD
G37017509603006028	G3701750960300	Transylvania	0	1	0.03999028	0.960009694	0	17	0.074403464	228.4839846	1	0	0	G37017509603006	44028	23010	109400	Mountain	BREVARD
G37017509603006030	G3701750960300	Transylvania	0	1	0.757212818	0.242787287	0	10	0.024885322	401.8433061	0	0	0	G37017509603006	44028	23010	109400	Mountain	BREVARD
G37017509603006033	G3701750960300	Transylvania	0	1	0	1.000000119	0	13	0.014174472	917.1417369	1	0	0	G37017509603006	44028	23010	109400	Mountain	BREVARD
G37017509603006035	G3701750960300	Transylvania	0	1	0.000445047	0.877388895	0.12216568	3	0.006817618	440.0363924	1	0	0	G37017509603006	44028	23010	109400	Mountain	BREVARD
G37017509603007002	G3701750960300	Transylvania	0.1	0.9	0.876748562	0.123251431	0	10	0.085337947	117.1811647	1	0	0	G37017509603007	41893	20489	96900	Mountain	BREVARD
G37017509604002032	G3701750960400	Transylvania	0	1	0.22755906	0.77244097	0	6	0.091574892	65.52014268	0	0	0	G37017509604002	50281	28351	172100	Mountain	BREVARD
G37017509604002034	G3701750960400	Transylvania	0	1	0.141122594	0.858158529	0.000718914	9	0.35476009	25.36925727	0	0	0	G37017509604002	50281	28351	172100	Mountain	BREVARD
G37010500307003028	G3701050030700	Lee	0	0.98	0.001885379	0.938994825	0.059119804	64	0.26866559	238.2143544	1	1	0	G37010500307003	41522	20130	86500	Piedmont	BROADWAY
G37010500307004002	G3701050030700	Lee	0.04	0.87	0.532065809	0.467930228	3.96E-06	94	0.871341602	107.8796189	1	1	0	G37010500307004	43672	21594	105700	Piedmont	BROADWAY
G37010500307004006	G3701050030700	Lee	0	0.94	0.569665909	0.424584687	0.005749426	50	1.036942149	48.2186977	1	1	0	G37010500307004	43672	21594	105700	Piedmont	BROADWAY
G37010500307004016	G3701050030700	Lee	0.96	0.04	0	1	0	27	0.040149007	672.4948342	0	1	0	G37010500307004	43672	21594	105700	Piedmont	BROADWAY
G37010500307004017	G3701050030700	Lee	0.25	0.75	0.013292704	0.98670733	0	59	0.429762038	137.2852761	0	1	0	G37010500307004	43672	21594	105700	Piedmont	BROADWAY
G37010500307004030	G3701050030700	Lee	0	1	0	1.000000238	0	7	0.009793601	714.7524152	0	1	0	G37010500307004	43672	21594	105700	Piedmont	BROADWAY
G37010500307004031	G3701050030700	Lee	0	1	0.033092469	0.966907203	0	10	0.099075667	100.9329565	0	0	0	G37010500307004	43672	21594	105700	Piedmont	BROADWAY
G37010500307005010	G3701050030700	Lee	0.8	0.2	0.065051883	0.844290674	0.090657313	15	0.096565323	155.3352642	1	1	0	G37010500307005	40175	18719	88100	Piedmont	BROADWAY
G37010500307005011	G3701050030700	Lee	0.6	0.4	0.010776365	0.956204414	0.033019249	40	0.352048485	113.6207133	1	0	0	G37010500307005	40175	18719	88100	Piedmont	BROADWAY
G37010500307005012	G3701050030700	Lee	0	1	0	0.993047774	0.006952239	27	0.542822576	49.74000934	0	0	0	G37010500307005	40175	18719	88100	Piedmont	BROADWAY
G37010500307005015	G3701050030700	Lee	0	1	0.069595009	0.874369383	0.056035576	38	0.376966583	100.8046911	1	1	0	G37010500307005	40175	18719	88100	Piedmont	BROADWAY
G37010500307005018	G3701050030700	Lee	0	1	0.880188286	0.119811758	0	48	0.3675274	130.6025075	1	0	0	G37010500307005	40175	18719	88100	Piedmont	BROADWAY
G37010500307005031	G3701050030700	Lee	0	0.89	0.476284564	0.523715436	0	45	0.084933321	529.8273912	0	0	0	G37010500307005	40175	18719	88100	Piedmont	BROADWAY
G37010500307005034	G3701050030700	Lee	0.53	0.47	0.708046794	0.291952848	0	19	0.007000713	2714.009297	0	0	0	G37010500307005	40175	18719	88100	Piedmont	BROADWAY
G37006900608001002	G3700690060800	Franklin	0.03	0.78	0.658259034	0.341740936	0	65	0.361818659	179.6480042	0	0	0	G37006900608001	37390	14857	63300	Piedmont	BUNN
G37006900608001003	G3700690060800	Franklin	0	1	0.830735505	0.16926448	0	28	0.529769356	52.85318919	0	0	0	G37006900608001	37390	14857	63300	Piedmont	BUNN
G37006900608001004	G3700690060800	Franklin	0	1	0	1.000000358	0	2	0.007548142	264.9658585	0	0	0	G37006900608001	37390	14857	63300	Piedmont	BUNN
G37006900608001005	G3700690060800	Franklin	0.13	0.87	0.445759535	0.553091764	0.001148736	127	2.067129399	61.43785679	1	1	0	G37006900608001	37390	14857	63300	Piedmont	BUNN
G37006900608001006	G3700690060800	Franklin	0	1	0.546894014	0.451849043	0.001256923	114	2.10635402	54.1219562	1	1	0	G37006900608001	37390	14857	63300	Piedmont	BUNN
G37006900608001018	G3700690060800	Franklin	0.06	0.84	0.055254538	0.94071871	0.004026731	51	0.197307757	258.4794479	0	0	0	G37006900608001	37390	14857	63300	Piedmont	BUNN
G37006900608001019	G3700690060800	Franklin	0	0.8	0	0.99999994	0	5	0.005281101	946.7723471	0	0	0	G37006900608001	37390	14857	63300	Piedmont	BUNN
G37006900608002000	G3700690060800	Franklin	0	1	0.546623886	0.453376085	0	16	0.585964138	27.30542532	0	0	0	G37006900608002	35043	14054	73200	Piedmont	BUNN
G37006900608002001	G3700690060800	Franklin	0.26	0.74	0.864348888	0.135651141	0	97	0.649774993	149.2824455	0	0	0	G37006900608002	35043	14054	73200	Piedmont	BUNN
G37006900608002015	G3700690060800	Franklin	0	1	0.248399526	0.751600444	0	12	0.287062184	41.80278931	0	0	0	G37006900608002	35043	14054	73200	Piedmont	BUNN
G37006900608002017	G3700690060800	Franklin	0	1	0.622497976	0.377502054	0	8	0.007927874	1009.097715	0	0	0	G37006900608002	35043	14054	73200	Piedmont	BUNN
G37006900608002018	G3700690060800	Franklin	0	1	0.006401231	0.993598759	0	5	0.086410358	57.8634332	0	0	0	G37006900608002	35043	14054	73200	Piedmont	BUNN
G37006900608002019	G3700690060800	Franklin	0	1	0	1	0	28	0.277897466	100.7565862	0	0	0	G37006900608002	35043	14054	73200	Piedmont	BUNN
G37006900608002020	G3700690060800	Franklin	0	1	0	0.99999994	0	7	0.070951783	98.65854987	0	0	0	G37006900608002	35043	14054	73200	Piedmont	BUNN
G37006900608002037	G3700690060800	Franklin	0.7	0.3	0.019232083	0.96570307	0.015064896	83	0.506001732	164.0310592	1	1	0	G37006900608002	35043	14054	73200	Piedmont	BUNN
G37006900608002043	G3700690060800	Franklin	0.34	0.66	3.49E-08	0.848052144	0.151947831	32	0.13247931	241.5471511	1	1	0	G37006900608002	35043	14054	73200	Piedmont	BUNN
G37006900608002050	G3700690060800	Franklin	0.3	0.6	0.596883357	0.401323467	0.001793199	154	1.090214933	141.2565499	0	1	0	G37006900608002	35043	14054	73200	Piedmont	BUNN
G37006900608002051	G3700690060800	Franklin	0.41	0.58	0.516883373	0.483116657	0	80	0.412278398	194.0436374	0	0	0	G37006900608002	35043	14054	73200	Piedmont	BUNN
G37006900608002053	G3700690060800	Franklin	0.72	0.27	0.020314723	0.979314744	0.000370549	458	0.480041681	954.0838189	0	1	0	G37006900608002	35043	14054	73200	Piedmont	BUNN
G37006900608002054	G3700690060800	Franklin	0.94	0.06	0	1.000000119	0	17	0.003563878	4770.085372	0	1	0	G37006900608002	35043	14054	73200	Piedmont	BUNN
G37014109804001014	G3701410980400	Pender	0.49	0.5	0.808352675	0.191647321	0	146	2.354508789	62.00868762	0	0	0	G37014109804001	29286	14068	75700	Coastal Plain	BURGAW
G37014109804001015	G3701410980400	Pender	0.55	0.42	0.644462705	0.331618011	0.023919335	64	0.300271089	213.1407329	1	1	0	G37014109804001	29286	14068	75700	Coastal Plain	BURGAW
G37014109804001017	G3701410980400	Pender	0.75	0.23	0.649754882	0.350245118	0	52	0.408260851	127.3695479	1	0	0	G37014109804001	29286	14068	75700	Coastal Plain	BURGAW
G37014109804002002	G3701410980400	Pender	0.45	0.51	0.80377543	0.181965932	0.014258653	101	2.593596054	38.94207035	1	1	0	G37014109804002	31250	14985	81600	Coastal Plain	BURGAW
G37014109804002007	G3701410980400	Pender	0.56	0.44	0.55184412	0.204551667	0.243604168	9	0.037795803	238.121677	0	0	0	G37014109804002	31250	14985	81600	Coastal Plain	BURGAW
G37014109804003000	G3701410980400	Pender	1	0	0.591889799	0.324058354	0.084051892	9	0.019784182	454.9088695	0	0	0	G37014109804003	35288	18713	97300	Coastal Plain	BURGAW
G37014109804003003	G3701410980400	Pender	0	1	0	1.000000358	0	2	0.014324857	139.6174497	0	0	0	G37014109804003	35288	18713	97300	Coastal Plain	BURGAW
G37014109804003004	G3701410980400	Pender	1	0	0.436845839	0.563154247	0	2	0.031285967	63.92642423	1	0	0	G37014109804003	35288	18713	97300	Coastal Plain	BURGAW
G37014109804003014	G3701410980400	Pender	1	0	0.718544185	0.181253999	0.10020268	19	0.001183433	16054.97927	0	0	0	G37014109804003	35288	18713	97300	Coastal Plain	BURGAW
G37014109804004000	G3701410980400	Pender	0.11	0.89	0.64216572	0.357523531	0.00031073	133	2.323575278	57.23937643	0	0	0	G37014109804004	33209	11438	71900	Coastal Plain	BURGAW
G37014109804004003	G3701410980400	Pender	0	1	0	1	0	8	0.061691479	129.6775531	0	0	0	G37014109804004	33209	11438	71900	Coastal Plain	BURGAW
G37014109804004004	G3701410980400	Pender	0.05	0.95	0.509453058	0.488723576	0.001823373	66	1.28750298	51.26201726	0	0	0	G37014109804004	33209	11438	71900	Coastal Plain	BURGAW
G37014109804004009	G3701410980400	Pender	0	1	0.451914757	0.471013397	0.077071773	31	0.110546326	280.4254202	0	0	0	G37014109804004	33209	11438	71900	Coastal Plain	BURGAW
G37014109804004010	G3701410980400	Pender	0	1	0.023191119	0.976808727	0	11	0.039127717	281.130637	0	0	0	G37014109804004	33209	11438	71900	Coastal Plain	BURGAW
G37014109804004011	G3701410980400	Pender	0.02	0.93	0.815130651	0.184869334	0	151	0.740753277	203.84655	0	0	0	G37014109804004	33209	11438	71900	Coastal Plain	BURGAW
G37014109804004014	G3701410980400	Pender	0	1	0.762739718	0.237260133	0	7	0.01877312	372.8735579	0	0	0	G37014109804004	33209	11438	71900	Coastal Plain	BURGAW
G37014109804004024	G3701410980400	Pender	0.11	0.89	0.737219572	0.262780428	0	62	0.452646736	136.9721574	1	1	0	G37014109804004	33209	11438	71900	Coastal Plain	BURGAW
G37014109804005032	G3701410980400	Pender	0.07	0.93	0.642773688	0.348794907	0.008431423	41	3.137642457	13.06713578	0	0	0	G37014109804005	32554	13691	83000	Coastal Plain	BURGAW
G37014109804005043	G3701410980400	Pender	0	1	0.733145356	0.185125038	0.081729636	4	0.306170726	13.06460633	1	0	0	G37014109804005	32554	13691	83000	Coastal Plain	BURGAW
G37014109804005045	G3701410980400	Pender	0.54	0.46	0.229978204	0.692230463	0.077791336	13	0.127111475	102.2724341	0	0	0	G37014109804005	32554	13691	83000	Coastal Plain	BURGAW
G37007709706003005	G3700770970600	Granville	0.22	0.78	0.668062925	0.331937075	0	18	0.428943382	41.96358016	0	0	0	G37007709706003	43684	19703	111900	Piedmont	BUTNER
G37007709706003009	G3700770970600	Granville	0.38	0.61	0.74700284	0.252997147	0	66	1.201901349	54.91299271	1	1	0	G37007709706003	43684	19703	111900	Piedmont	BUTNER
G37007709706003013	G3700770970600	Granville	0.95	0.05	0.775852442	0.224147588	0	42	0.518865357	80.94585506	1	0	0	G37007709706003	43684	19703	111900	Piedmont	BUTNER
G37007709706004007	G3700770970600	Granville	0.1	0.89	0.643200338	0.35679969	0	327	1.355231827	241.2871315	1	1	0	G37007709706004	35776	19929	89400	Piedmont	BUTNER
G37007709706004021	G3700770970600	Granville	0.14	0.85	0.528172791	0.471827239	0	193	0.966757791	199.6363534	0	1	0	G37007709706004	35776	19929	89400	Piedmont	BUTNER
G37007709706004022	G3700770970600	Granville	0.09	0.88	0.427302271	0.572697728	0	32	0.395921446	80.82411378	0	1	0	G37007709706004	35776	19929	89400	Piedmont	BUTNER
G37007709706004023	G3700770970600	Granville	0.04	0.96	0.776519001	0.223480998	0	27	0.27436603	98.40868425	0	0	0	G37007709706004	35776	19929	89400	Piedmont	BUTNER
G37007709706004029	G3700770970600	Granville	0.09	0.86	0.08468017	0.91531986	0	141	1.513578782	93.15669702	0	0	0	G37007709706004	35776	19929	89400	Piedmont	BUTNER
G37007709706004032	G3700770970600	Granville	0.22	0.76	0.855901957	0.144098088	0	54	0.299641764	180.2151988	0	0	0	G37007709706004	35776	19929	89400	Piedmont	BUTNER
G37007709706004034	G3700770970600	Granville	0.01	0.94	9.10E-07	0.999999166	0	125	0.35124544	355.8765058	0	0	0	G37007709706004	35776	19929	89400	Piedmont	BUTNER
G37007709706004035	G3700770970600	Granville	0	0.91	0	0.999999702	0	35	0.017599008	1988.748503	0	0	0	G37007709706004	35776	19929	89400	Piedmont	BUTNER
G37007709706004036	G3700770970600	Granville	0	1	0	1.000000238	0	16	0.012045672	1328.27796	0	0	0	G37007709706004	35776	19929	89400	Piedmont	BUTNER
G37007709706004037	G3700770970600	Granville	0	1	0	0.999999285	0	13	0.006119936	2124.205392	0	0	0	G37007709706004	35776	19929	89400	Piedmont	BUTNER
G37007709706004042	G3700770970600	Granville	0	1	0	0.999999821	0	4	0.010866319	368.1099338	0	0	0	G37007709706004	35776	19929	89400	Piedmont	BUTNER
G37007709706004043	G3700770970600	Granville	1	0	0	1.000000119	0	1	0.007653273	130.6630525	0	0	0	G37007709706004	35776	19929	89400	Piedmont	BUTNER
G37007709707002013	G3700770970700	Granville	0.08	0.84	0.838282704	0.161777055	0	127	9.379102038	13.5407419	0	0	0	G37007709707002	47717	17601	95600	Piedmont	BUTNER
G37007709707002028	G3700770970700	Granville	0	1	0.004343938	1.000570744	0	27	0.672040478	40.17615143	0	0	0	G37007709707002	47717	17601	95600	Piedmont	BUTNER
G37007709707002052	G3700770970700	Granville	0.03	0.97	0.244875431	0.755124555	0	32	0.577205215	55.43955459	0	0	0	G37007709707002	47717	17601	95600	Piedmont	BUTNER
G37007709707002057	G3700770970700	Granville	0	1	0.001184519	0.998815477	0	53	0.578652891	91.59204211	0	0	0	G37007709707002	47717	17601	95600	Piedmont	BUTNER
G37007709707002060	G3700770970700	Granville	0	1	0	1	0	8	0.683958515	11.69661584	0	0	0	G37007709707002	47717	17601	95600	Piedmont	BUTNER
G37007709707002061	G3700770970700	Granville	0	1	0.002242175	0.997757848	0	1	2.388306848	0.418706667	0	0	0	G37007709707002	47717	17601	95600	Piedmont	BUTNER
G37007709707002062	G3700770970700	Granville	0.07	0.93	0.598349988	0.401650012	0	15	1.256772386	11.93533544	0	0	0	G37007709707002	47717	17601	95600	Piedmont	BUTNER
G37007709707002065	G3700770970700	Granville	0.02	0.93	0	1.165645159	0	133	1.493562135	89.04885633	0	0	0	G37007709707002	47717	17601	95600	Piedmont	BUTNER
G37007709707002066	G3700770970700	Granville	0	1	0	1	0	9	0.091953044	97.87604195	0	0	0	G37007709707002	47717	17601	95600	Piedmont	BUTNER
G37007709707002067	G3700770970700	Granville	0	1	0	1	0	6	0.767393934	7.818670095	1	0	0	G37007709707002	47717	17601	95600	Piedmont	BUTNER
G37007709707002073	G3700770970700	Granville	0	1	0.825915635	0.174084291	0	14	0.190694589	73.41582184	0	0	0	G37007709707002	47717	17601	95600	Piedmont	BUTNER
G37007709707003000	G3700770970700	Granville	0	1	0.320478916	0.679521084	0	2	0.11816748	16.9251303	0	0	0	G37007709707003	46473	10371	98600	Piedmont	BUTNER
G37007709707003001	G3700770970700	Granville	0	1	0.879794061	0.120205954	0	20	0.915387027	21.84868193	1	1	0	G37007709707003	46473	10371	98600	Piedmont	BUTNER
G37007709707003003	G3700770970700	Granville	0.3	0.6	0.119271472	0.880728543	0	40	0.329577561	121.3674858	1	1	0	G37007709707003	46473	10371	98600	Piedmont	BUTNER
G37007709707003004	G3700770970700	Granville	0	1	0.142655298	0.857344687	0	13	2.926846233	4.441640921	1	1	0	G37007709707003	46473	10371	98600	Piedmont	BUTNER
G37007709707003005	G3700770970700	Granville	0	1	0.44146052	0.558879315	0	30	0.343161008	87.42251984	0	0	0	G37007709707003	46473	10371	98600	Piedmont	BUTNER
G37007709707003007	G3700770970700	Granville	0.46	0.54	0.3538149	0.382941067	0.263244063	74	0.081779957	904.8671907	1	0	0	G37007709707003	46473	10371	98600	Piedmont	BUTNER
G37007709707003014	G3700770970700	Granville	0.56	0.35	0.013750875	0.986249149	0	1454	2.618084959	555.367768	0	0	0	G37007709707003	46473	10371	98600	Piedmont	BUTNER
G37007709707003018	G3700770970700	Granville	0.61	0.32	0.003000652	0.550905824	0.446093544	106	0.494210734	214.483403	1	1	0	G37007709707003	46473	10371	98600	Piedmont	BUTNER
G37007709707003052	G3700770970700	Granville	0.5	0.43	0.021939168	0.978060842	0	1264	0.358381247	3526.970256	0	1	0	G37007709707003	46473	10371	98600	Piedmont	BUTNER
G37007709707004006	G3700770970700	Granville	0.65	0.28	0.216376692	0.683453679	0.100169636	411	1.299716773	316.2227407	1	1	0	G37007709707004	100373	5991	187500	Piedmont	BUTNER
G37007709707005039	G3700770970700	Granville	0.02	0.93	0.706376731	0.293623239	0	527	3.40838078	154.6188745	1	1	0	G37007709707005	39028	17583	68500	Piedmont	BUTNER
G37007709707005042	G3700770970700	Granville	0.1	0.62	0.761438906	0.2385616	0	29	0.005021244	5775.460886	0	0	0	G37007709707005	39028	17583	68500	Piedmont	BUTNER
G37007709707005043	G3700770970700	Granville	0.05	0.43	0.839562476	0.160437465	0	37	0.005126511	7217.383603	0	0	0	G37007709707005	39028	17583	68500	Piedmont	BUTNER
G37007709707005045	G3700770970700	Granville	0	0.94	0.227272004	0.772728026	0	109	1.604707019	67.92517185	1	1	0	G37007709707005	39028	17583	68500	Piedmont	BUTNER
G37007709707005051	G3700770970700	Granville	0	1	0.684631348	0.315368652	0	71	0.755209933	94.01359402	1	1	0	G37007709707005	39028	17583	68500	Piedmont	BUTNER
G37007709707005055	G3700770970700	Granville	0	0.95	0.08577574	0.914225161	0	21	0.002092986	10033.51295	0	1	0	G37007709707005	39028	17583	68500	Piedmont	BUTNER
G37002700303003002	G3700270030300	Caldwell	0.05	0.95	0.282543898	0.711964258	0.005491847	111	0.642018569	172.8921957	1	0	0	G37002700303003	37031	16816	78700	Mountain	CAJAHS MOUNTAIN
G37002700303003003	G3700270030300	Caldwell	0	1	0.621189415	0.378810607	0	16	0.038645734	414.0172391	0	0	0	G37002700303003	37031	16816	78700	Mountain	CAJAHS MOUNTAIN
G37002700303003025	G3700270030300	Caldwell	0	1	0.71631676	0.28368333	0	9	0.021552904	417.5771466	1	0	0	G37002700303003	37031	16816	78700	Mountain	CAJAHS MOUNTAIN
G37002700304003023	G3700270030400	Caldwell	0	0.88	0.693989336	0.294641631	0.011368695	25	0.013735397	1820.114852	0	0	0	G37002700304003	32014	14890	73000	Mountain	CAJAHS MOUNTAIN
G37002700304003026	G3700270030400	Caldwell	0.05	0.83	0.775668681	0.218702257	0.005629042	77	0.037099378	2075.506511	0	0	0	G37002700304003	32014	14890	73000	Mountain	CAJAHS MOUNTAIN
G37002700304003027	G3700270030400	Caldwell	0	1	0.721013963	0.278985858	0	44	0.007379534	5962.43608	0	0	0	G37002700304003	32014	14890	73000	Mountain	CAJAHS MOUNTAIN
G37002700304004021	G3700270030400	Caldwell	0.01	0.98	0.471902579	0.515080145	0.0130173	96	0.297388203	322.8103838	1	0	0	G37002700304004	36607	16783	69000	Mountain	CAJAHS MOUNTAIN
G37002700304004032	G3700270030400	Caldwell	0	1	0.174441293	0.825558638	0	24	0.046945785	511.228008	1	0	0	G37002700304004	36607	16783	69000	Mountain	CAJAHS MOUNTAIN
G37002700304004033	G3700270030400	Caldwell	0.3	0.69	0.759152174	0.240847859	0	249	0.073894163	3369.684292	1	0	0	G37002700304004	36607	16783	69000	Mountain	CAJAHS MOUNTAIN
G37002700307001002	G3700270030700	Caldwell	0	0.98	0.83482796	0.165172179	0	90	0.129520738	694.8694182	1	0	0	G37002700307001	38466	16049	76300	Mountain	CAJAHS MOUNTAIN
G37002700307001018	G3700270030700	Caldwell	0	0.92	0.205633909	0.794366068	0	132	0.305902738	431.5097049	0	0	0	G37002700307001	38466	16049	76300	Mountain	CAJAHS MOUNTAIN
G37002700307001019	G3700270030700	Caldwell	0	0.98	0.25623396	0.743766052	0	157	0.432025619	363.4043749	1	0	0	G37002700307001	38466	16049	76300	Mountain	CAJAHS MOUNTAIN
G37002700307001023	G3700270030700	Caldwell	0	0.88	0.879188597	0.116921075	0.003890338	40	0.201576167	198.4361575	1	0	0	G37002700307001	38466	16049	76300	Mountain	CAJAHS MOUNTAIN
G37002700308003008	G3700270030800	Caldwell	0	1	0.889755249	0.110244751	0	223	0.682791767	326.6003059	1	0	0	G37002700308003	39118	17713	85300	Mountain	CAJAHS MOUNTAIN
G37002700308003009	G3700270030800	Caldwell	0	1	0.758999228	0.24100171	0	2	0.001394138	1434.578166	0	0	0	G37002700308003	39118	17713	85300	Mountain	CAJAHS MOUNTAIN
G37001900205022016	G3700190020502	Brunswick	0.01	0.93	0.739681244	0.252625621	0.007693153	438	1.076245136	406.9704804	1	0	0	G37001900205022	35000	23093	120700	Coastal Plain	CALABASH
G37001900205023005	G3700190020502	Brunswick	0.02	0.95	0.276070803	0.723929167	0	326	0.884703442	368.4850588	1	0	0	G37001900205023	35652	20892	92700	Coastal Plain	CALABASH
G37001900205023006	G3700190020502	Brunswick	0.01	0.95	0.690387189	0.309612811	0	151	0.370037347	408.0669191	1	0	0	G37001900205023	35652	20892	92700	Coastal Plain	CALABASH
G37001900205023015	G3700190020502	Brunswick	0	1	0.468239844	0.531760097	0	23	0.058007122	396.5030383	1	0	0	G37001900205023	35652	20892	92700	Coastal Plain	CALABASH
G37001900205023016	G3700190020502	Brunswick	0	1	0	1	0	14	0.016390892	854.1329	0	0	0	G37001900205023	35652	20892	92700	Coastal Plain	CALABASH
G37001900205023017	G3700190020502	Brunswick	0.12	0.48	0.109716542	0.890283406	0	25	0.020334112	1229.461122	1	0	0	G37001900205023	35652	20892	92700	Coastal Plain	CALABASH
G37001900205023018	G3700190020502	Brunswick	0	1	0.025019357	0.974980593	0	9	0.006034912	1491.32245	0	0	0	G37001900205023	35652	20892	92700	Coastal Plain	CALABASH
G37001900205023041	G3700190020502	Brunswick	0	1	0	1.000000238	0	1	0.010147358	98.54781821	0	0	0	G37001900205023	35652	20892	92700	Coastal Plain	CALABASH
G37006109902001000	G3700610990200	Duplin	0.12	0.64	0.708602071	0.291397937	0	42	1.761819813	23.83898722	0	0	0	G37006109902001	27143	13372	60300	Coastal Plain	CALYPSO
G37006109902001002	G3700610990200	Duplin	1	0	0.009359791	0.991310761	0	2	0.578365408	3.458021475	0	0	0	G37006109902001	27143	13372	60300	Coastal Plain	CALYPSO
G37006109902001003	G3700610990200	Duplin	0	1	0.002693734	0.997306284	0	29	0.675858805	42.9083705	0	0	0	G37006109902001	27143	13372	60300	Coastal Plain	CALYPSO
G37006109902001004	G3700610990200	Duplin	0.33	0.68	0	1.000000238	0	40	0.010493044	3812.049274	0	0	0	G37006109902001	27143	13372	60300	Coastal Plain	CALYPSO
G37006109902001005	G3700610990200	Duplin	0	1	0	1.000000119	0	13	0.01307664	994.1391523	0	0	0	G37006109902001	27143	13372	60300	Coastal Plain	CALYPSO
G37006109902001006	G3700610990200	Duplin	0.12	0.88	0.045526959	0.954473042	0	66	0.69747799	94.62664198	1	0	0	G37006109902001	27143	13372	60300	Coastal Plain	CALYPSO
G37006109902001007	G3700610990200	Duplin	0	0.97	0.475167334	0.524832666	0	32	0.634193616	50.45777693	1	0	0	G37006109902001	27143	13372	60300	Coastal Plain	CALYPSO
G37006109902001009	G3700610990200	Duplin	0	1	0.726894855	0.273105174	0	40	1.007239356	39.71250704	1	0	0	G37006109902001	27143	13372	60300	Coastal Plain	CALYPSO
G37006109902001014	G3700610990200	Duplin	0.15	0.85	0.127351329	0.872338772	0.000309936	13	0.898090723	14.47515231	1	0	0	G37006109902001	27143	13372	60300	Coastal Plain	CALYPSO
G37006109902001022	G3700610990200	Duplin	0	0	0	1	0	5	0.443236321	11.28066397	0	0	0	G37006109902001	27143	13372	60300	Coastal Plain	CALYPSO
G37006109902001024	G3700610990200	Duplin	0	0.67	0.702599883	0.297400216	0	3	0.060378107	49.68688378	0	0	0	G37006109902001	27143	13372	60300	Coastal Plain	CALYPSO
G37006109902001025	G3700610990200	Duplin	0	1	0	0.999999881	0	5	0.116061823	43.08048829	0	0	0	G37006109902001	27143	13372	60300	Coastal Plain	CALYPSO
G37006109902001026	G3700610990200	Duplin	0	1	0.005404035	0.993537128	0.001058814	5	0.305508021	16.3661824	0	0	0	G37006109902001	27143	13372	60300	Coastal Plain	CALYPSO
G37006109902001053	G3700610990200	Duplin	0.44	0.56	0.031258926	0.959487617	0.009253507	16	0.13318966	120.1294453	0	0	0	G37006109902001	27143	13372	60300	Coastal Plain	CALYPSO
G37006109902001054	G3700610990200	Duplin	0	1	0	1	0	23	0.248602234	92.51727016	0	0	0	G37006109902001	27143	13372	60300	Coastal Plain	CALYPSO
G37006109902001055	G3700610990200	Duplin	0	0	0	1	0	6	0.07001449	85.69654682	1	0	0	G37006109902001	27143	13372	60300	Coastal Plain	CALYPSO
G37006109902001056	G3700610990200	Duplin	0.25	0.38	0.854857147	0.145142883	0	16	0.726378437	22.02708557	1	0	0	G37006109902001	27143	13372	60300	Coastal Plain	CALYPSO
G37006109902001057	G3700610990200	Duplin	0	1	0.177924573	0.822075427	0	7	0.100811893	69.43625185	1	0	0	G37006109902001	27143	13372	60300	Coastal Plain	CALYPSO
G37006109902001058	G3700610990200	Duplin	0	0.86	0.224241957	0.770781338	0.00497673	85	0.829324132	102.4930986	1	0	0	G37006109902001	27143	13372	60300	Coastal Plain	CALYPSO
G37006109902001063	G3700610990200	Duplin	0	0.32	0.769644082	0.172394544	0.057961181	19	0.001591049	11941.80679	1	0	0	G37006109902001	27143	13372	60300	Coastal Plain	CALYPSO
G37006109902001080	G3700610990200	Duplin	0	1	0.048945975	0.925462663	0.025591293	3	0.586960412	5.111077237	0	0	0	G37006109902001	27143	13372	60300	Coastal Plain	CALYPSO
G37006109902001082	G3700610990200	Duplin	1	0	0	0.740682304	0.259317912	4	0.025135264	159.1389682	0	0	0	G37006109902001	27143	13372	60300	Coastal Plain	CALYPSO
G37006109902001087	G3700610990200	Duplin	0	0.98	0.408238679	0.591761291	0	40	1.639180931	24.40243126	1	0	0	G37006109902001	27143	13372	60300	Coastal Plain	CALYPSO
G37006109902002000	G3700610990200	Duplin	0	1	0.809447408	0.190552592	0	10	0.922341237	10.84197431	0	0	0	G37006109902002	24231	14579	61500	Coastal Plain	CALYPSO
G37006109902002003	G3700610990200	Duplin	0.75	0	0.765401363	0.234598659	0	8	1.420077612	5.633494912	0	0	0	G37006109902002	24231	14579	61500	Coastal Plain	CALYPSO
G37012509505011000	G3701250950501	Moore	0.02	0.98	0.777812481	0.222187549	0	193	2.76958083	69.68563543	1	0	0	G37012509505011	34653	17282	68200	Piedmont	CAMERON
G37012509505011024	G3701250950501	Moore	0	1	0.678050041	0.32194984	0	33	0.090846847	363.2487109	0	0	0	G37012509505011	34653	17282	68200	Piedmont	CAMERON
G37012509505011025	G3701250950501	Moore	0	1	0.14635013	0.853649855	0	26	0.298551712	87.08709067	1	0	0	G37012509505011	34653	17282	68200	Piedmont	CAMERON
G37012509505011027	G3701250950501	Moore	1	0	0.788370907	0.211629018	0	5	0.037966369	131.6955008	1	0	0	G37012509505011	34653	17282	68200	Piedmont	CAMERON
G37012509505011028	G3701250950501	Moore	0.14	0.86	0.411600709	0.58839941	0	71	0.138763351	511.6624763	1	0	0	G37012509505011	34653	17282	68200	Piedmont	CAMERON
G37012509505011029	G3701250950501	Moore	0	1	0.680851758	0.31914854	0	5	0.007067483	707.4654397	1	0	0	G37012509505011	34653	17282	68200	Piedmont	CAMERON
G37012509505011030	G3701250950501	Moore	0	1	0	0.999999821	0	14	0.005436521	2575.176515	0	0	0	G37012509505011	34653	17282	68200	Piedmont	CAMERON
G37012509505011031	G3701250950501	Moore	0.05	0.95	0.75038451	0.24961549	0	110	0.886967227	124.0181109	1	0	0	G37012509505011	34653	17282	68200	Piedmont	CAMERON
G37012509505011043	G3701250950501	Moore	0.46	0.54	0.015441219	0.984558821	0	28	0.337729187	82.90666333	0	0	0	G37012509505011	34653	17282	68200	Piedmont	CAMERON
G37012509505011044	G3701250950501	Moore	0	1	6.17E-07	0.999999404	0	26	0.132697781	195.9339471	0	0	0	G37012509505011	34653	17282	68200	Piedmont	CAMERON
G37012509505012003	G3701250950501	Moore	0.12	0.88	0.139878377	0.860121608	0	17	0.47108903	36.08659709	0	0	0	G37012509505012	30250	17626	77900	Piedmont	CAMERON
G37012509505012004	G3701250950501	Moore	0	1	0.000733518	0.999266446	0	4	0.181238789	22.07033061	0	0	0	G37012509505012	30250	17626	77900	Piedmont	CAMERON
G37012509505012005	G3701250950501	Moore	0	1	0.079619847	0.920380235	0	15	0.079307596	189.1369896	0	0	0	G37012509505012	30250	17626	77900	Piedmont	CAMERON
G37012509505012006	G3701250950501	Moore	0	1	0	1.000000119	0	10	0.108081622	92.52266813	0	0	0	G37012509505012	30250	17626	77900	Piedmont	CAMERON
G37012509505012009	G3701250950501	Moore	0	1	0.000117971	0.999882102	0	15	0.115331945	130.0593688	0	0	0	G37012509505012	30250	17626	77900	Piedmont	CAMERON
G37012509505012014	G3701250950501	Moore	0.17	0.65	0.541684508	0.454194158	0.004121349	81	0.642675832	126.035547	1	0	0	G37012509505012	30250	17626	77900	Piedmont	CAMERON
G37012509505012016	G3701250950501	Moore	0	1	0.669455111	0.328082651	0.002462205	36	1.16531278	30.89299339	0	0	0	G37012509505012	30250	17626	77900	Piedmont	CAMERON
G37012509505012031	G3701250950501	Moore	0	0.83	0.069485731	0.930336416	0.000177828	6	0.313143051	19.16057209	1	0	0	G37012509505012	30250	17626	77900	Piedmont	CAMERON
G37012509505012034	G3701250950501	Moore	0.63	0.27	0.004337235	0.99337852	0.002284311	67	0.240391533	278.7119796	0	0	0	G37012509505012	30250	17626	77900	Piedmont	CAMERON
G37012509505012037	G3701250950501	Moore	1	0	0	0.99999994	0	12	0.003068716	3910.429847	0	0	0	G37012509505012	30250	17626	77900	Piedmont	CAMERON
G37012509505012038	G3701250950501	Moore	0.19	0.76	0.637731969	0.362268001	0	70	0.672739213	104.0522073	0	0	0	G37012509505012	30250	17626	77900	Piedmont	CAMERON
G37012509505012042	G3701250950501	Moore	0.31	0.68	0.822998703	0.177001297	0	78	0.700262979	111.3867253	0	0	0	G37012509505012	30250	17626	77900	Piedmont	CAMERON
G37012309605001003	G3701230960500	Montgomery	0	1	0.862335682	0.137664229	0	2	0.130971415	15.27050768	0	0	0	G37012309605001	32344	14067	55200	Piedmont	CANDOR
G37012309605001006	G3701230960500	Montgomery	0.61	0.25	0.607908785	0.388064802	0.00402641	311	0.640112667	485.8519694	0	1	0	G37012309605001	32344	14067	55200	Piedmont	CANDOR
G37012309605001007	G3701230960500	Montgomery	0	1	3.05E-05	0.999969661	0	1	0.025664152	38.96485663	0	0	0	G37012309605001	32344	14067	55200	Piedmont	CANDOR
G37012309605001008	G3701230960500	Montgomery	0	0.83	0.000417194	0.998055577	0.001527246	69	0.446844295	154.4162043	1	0	0	G37012309605001	32344	14067	55200	Piedmont	CANDOR
G37012309605001009	G3701230960500	Montgomery	0	0.91	0	0.999436796	0.000563461	11	0.020729388	530.647599	1	0	0	G37012309605001	32344	14067	55200	Piedmont	CANDOR
G37012309605001010	G3701230960500	Montgomery	0.18	0.32	0.728968143	0.270968348	6.35E-05	209	2.353065084	88.82032266	1	0	0	G37012309605001	32344	14067	55200	Piedmont	CANDOR
G37012309605001013	G3701230960500	Montgomery	0	1	0.17419596	0.825804472	0	1	0.00067566	1480.034586	0	0	0	G37012309605001	32344	14067	55200	Piedmont	CANDOR
G37012309605001020	G3701230960500	Montgomery	0	1	0.000235438	0.932945848	0.066818659	1	0.021651986	46.18513941	1	0	0	G37012309605001	32344	14067	55200	Piedmont	CANDOR
G37012309605002000	G3701230960500	Montgomery	0	1	0.691805959	0.308194041	0	24	1.077489648	22.2739959	1	1	0	G37012309605002	34306	13208	57600	Piedmont	CANDOR
G37012309605002017	G3701230960500	Montgomery	0	0.66	0.169565171	0.830399394	3.55E-05	41	0.78743185	52.06799802	0	0	0	G37012309605002	34306	13208	57600	Piedmont	CANDOR
G37012309605002027	G3701230960500	Montgomery	0	0.29	0.206214398	0.784217238	0.009568313	31	0.156268245	198.3768357	0	0	0	G37012309605002	34306	13208	57600	Piedmont	CANDOR
G37012309605002028	G3701230960500	Montgomery	0.61	0.38	0.006897185	0.990020454	0.003082282	56	0.452417284	123.7795327	1	1	0	G37012309605002	34306	13208	57600	Piedmont	CANDOR
G37012309605002035	G3701230960500	Montgomery	0.5	0.25	0.173371226	0.826629162	0	8	0.007309909	1094.404851	0	0	0	G37012309605002	34306	13208	57600	Piedmont	CANDOR
G37012309605002036	G3701230960500	Montgomery	0.05	0.54	0.281779736	0.718220234	0	120	0.468009614	256.4049891	0	0	0	G37012309605002	34306	13208	57600	Piedmont	CANDOR
G37012309605002038	G3701230960500	Montgomery	0	0.24	0	1.000000119	0	85	0.012620378	6735.138915	0	0	0	G37012309605002	34306	13208	57600	Piedmont	CANDOR
G37012309605002042	G3701230960500	Montgomery	0	1	0.051633295	0.948366761	0	1	0.085021809	11.76168814	0	1	0	G37012309605002	34306	13208	57600	Piedmont	CANDOR
G37012309605002048	G3701230960500	Montgomery	0.4	0.6	0	0.999999762	0	10	0.019921384	501.9731646	1	0	0	G37012309605002	34306	13208	57600	Piedmont	CANDOR
G37012309605002050	G3701230960500	Montgomery	0.92	0.08	0	1.000000119	0	38	0.235555913	161.32051	0	0	0	G37012309605002	34306	13208	57600	Piedmont	CANDOR
G37012309605002054	G3701230960500	Montgomery	0.93	0	0.85167402	0.148325995	0	15	0.439035471	34.1658043	0	0	0	G37012309605002	34306	13208	57600	Piedmont	CANDOR
G37012309605002063	G3701230960500	Montgomery	0.28	0.15	0.809895396	0.190104619	0	239	0.440990315	541.9620154	1	0	0	G37012309605002	34306	13208	57600	Piedmont	CANDOR
G37012309605003005	G3701230960500	Montgomery	0.05	0.78	0.796994627	0.203005359	0	55	2.033194229	27.05103095	0	0	0	G37012309605003	29875	11060	49700	Piedmont	CANDOR
G37008709801004063	G3700870980100	Haywood	0	0.96	0.725051463	0.274948567	0	26	2.036168002	12.76908388	0	0	0	G37008709801004	29920	18430	171200	Mountain	CANTON
G37008709801004065	G3700870980100	Haywood	0	0.33	0.097714059	0.902286172	0	3	0.018374371	163.2708994	0	0	0	G37008709801004	29920	18430	171200	Mountain	CANTON
G37008709802001000	G3700870980200	Haywood	0	1	0.755022526	0.244977489	0	16	0.865322374	18.49021878	0	0	0	G37008709802001	29677	16449	94200	Mountain	CANTON
G37008709802001001	G3700870980200	Haywood	0	1	0.328771919	0.671228111	0	10	0.018114369	552.0479456	0	0	0	G37008709802001	29677	16449	94200	Mountain	CANTON
G37008709802001003	G3700870980200	Haywood	0	1	0.01959992	0.980400026	0	12	0.06404852	187.3579593	0	0	0	G37008709802001	29677	16449	94200	Mountain	CANTON
G37008709802001005	G3700870980200	Haywood	0	1	2.87E-05	0.999971271	0	104	1.546597264	67.24439674	0	0	0	G37008709802001	29677	16449	94200	Mountain	CANTON
G37008709802001008	G3700870980200	Haywood	0	1	0.001162911	0.998837113	0	25	0.895700512	27.91111501	0	0	0	G37008709802001	29677	16449	94200	Mountain	CANTON
G37008709802001011	G3700870980200	Haywood	0	1	3.55E-05	0.999964535	0	26	0.066697841	389.817718	0	0	0	G37008709802001	29677	16449	94200	Mountain	CANTON
G37008709802001017	G3700870980200	Haywood	0	1	0.593967736	0.406032264	0	238	1.627263399	146.2578216	1	0	0	G37008709802001	29677	16449	94200	Mountain	CANTON
G37008709802001018	G3700870980200	Haywood	0	0.95	0	1.000000119	0	22	0.020931042	1051.070465	0	0	0	G37008709802001	29677	16449	94200	Mountain	CANTON
G37008709802001020	G3700870980200	Haywood	0	1	0.025548352	0.974451959	0	31	0.029847044	1038.628807	0	0	0	G37008709802001	29677	16449	94200	Mountain	CANTON
G37008709802001021	G3700870980200	Haywood	0	1	0.018027086	0.981973529	0	12	0.008765784	1368.959154	0	0	0	G37008709802001	29677	16449	94200	Mountain	CANTON
G37008709802001022	G3700870980200	Haywood	0	1	0	0.999998152	0	8	0.002070845	3863.157616	0	0	0	G37008709802001	29677	16449	94200	Mountain	CANTON
G37008709802001023	G3700870980200	Haywood	0	0	0	0.999999821	0	1	0.0286855	34.86081852	0	0	0	G37008709802001	29677	16449	94200	Mountain	CANTON
G37008709802001024	G3700870980200	Haywood	0	1	0.008204039	0.991796076	0	20	0.046303675	431.9311569	0	0	0	G37008709802001	29677	16449	94200	Mountain	CANTON
G37008709802001033	G3700870980200	Haywood	0	1	0.046833463	0.953166485	0	6	0.015694434	382.3011453	0	0	0	G37008709802001	29677	16449	94200	Mountain	CANTON
G37008709802001035	G3700870980200	Haywood	0	0.94	0.548739552	0.451260448	0	48	0.16517864	290.5944741	0	0	0	G37008709802001	29677	16449	94200	Mountain	CANTON
G37008709802001036	G3700870980200	Haywood	0	0.89	0.054771498	0.945228279	0	9	0.022236996	404.7309311	0	0	0	G37008709802001	29677	16449	94200	Mountain	CANTON
G37008709802002000	G3700870980200	Haywood	0	1	0.876641929	0.11276862	0.010589457	242	2.068103612	117.0154138	1	0	0	G37008709802002	36775	18653	76500	Mountain	CANTON
G37008709802002009	G3700870980200	Haywood	0	1	0.846465051	0.153534949	0	6	0.133793439	44.84524821	0	0	0	G37008709802002	36775	18653	76500	Mountain	CANTON
G37008709802005010	G3700870980200	Haywood	0	1	0	1.000000119	0	2	0.002616204	764.4664081	0	0	0	G37008709802005	36759	17429	75900	Mountain	CANTON
G37008709802005011	G3700870980200	Haywood	0	1	0.073728144	0.756169081	0.170102663	8	0.013625001	587.1559109	0	0	0	G37008709802005	36759	17429	75900	Mountain	CANTON
G37008709803004006	G3700870980300	Haywood	0	1	0.815080166	0.138971567	0.045948278	13	0.178712203	72.74265422	0	0	0	G37008709803004	34722	17408	85200	Mountain	CANTON
G37008709803004020	G3700870980300	Haywood	0	1	0.125446498	0.656820476	0.21773269	2	0.014773091	135.3812859	1	1	0	G37008709803004	34722	17408	85200	Mountain	CANTON
G37008709804002020	G3700870980400	Haywood	0	1	0.768084109	0.223879486	0.008036438	259	1.816057497	142.6166299	1	1	0	G37008709804002	35625	15867	67800	Mountain	CANTON
G37008709804002031	G3700870980400	Haywood	0	1	0.730140328	0.269859642	0	10	0.142056528	70.39451248	0	0	0	G37008709804002	35625	15867	67800	Mountain	CANTON
G37008709805005010	G3700870980500	Haywood	0.01	0.99	0.613555551	0.385886625	0.000557791	186	1.54880257	120.092776	1	1	0	G37008709805005	34453	20162	97900	Mountain	CANTON
G37001900205021006	G3700190020502	Brunswick	0	1	0	0.99999994	0	10	0.01895921	527.4481367	0	0	0	G37001900205021	43654	25664	139600	Coastal Plain	CAROLINA SHORES
G37001900205021007	G3700190020502	Brunswick	0.09	0.91	0.577698171	0.422301829	0	215	1.038782962	206.9729751	0	0	0	G37001900205021	43654	25664	139600	Coastal Plain	CAROLINA SHORES
G37001900205021012	G3700190020502	Brunswick	0	1	0	1.000000119	0	6	0.00754669	795.0505396	0	0	0	G37001900205021	43654	25664	139600	Coastal Plain	CAROLINA SHORES
G37001900205021013	G3700190020502	Brunswick	0	1	0.789054751	0.210944965	0	4	0.018222003	219.5148417	0	0	0	G37001900205021	43654	25664	139600	Coastal Plain	CAROLINA SHORES
G37001900205021014	G3700190020502	Brunswick	0	1	0	1	0	10	0.018492477	540.7604507	0	0	0	G37001900205021	43654	25664	139600	Coastal Plain	CAROLINA SHORES
G37001900205021015	G3700190020502	Brunswick	0	1	0	0.999999881	0	7	0.01788543	391.3800246	0	0	0	G37001900205021	43654	25664	139600	Coastal Plain	CAROLINA SHORES
G37001900205021016	G3700190020502	Brunswick	0	1	0	0.99999994	0	8	0.014657771	545.7855943	0	0	0	G37001900205021	43654	25664	139600	Coastal Plain	CAROLINA SHORES
G37001900205021017	G3700190020502	Brunswick	0	0.83	0	0.99999994	0	12	0.023692237	506.4950096	0	0	0	G37001900205021	43654	25664	139600	Coastal Plain	CAROLINA SHORES
G37001900205021018	G3700190020502	Brunswick	0	1	0	1	0	8	0.024661858	324.387567	0	0	0	G37001900205021	43654	25664	139600	Coastal Plain	CAROLINA SHORES
G37001900205021019	G3700190020502	Brunswick	0	0.6	0	0.999999821	0	5	0.023840887	209.7237418	0	0	0	G37001900205021	43654	25664	139600	Coastal Plain	CAROLINA SHORES
G37001900205022000	G3700190020502	Brunswick	0.38	0.58	0.867556155	0.132443801	0	71	1.07522828	66.03248939	1	0	0	G37001900205022	35000	23093	120700	Coastal Plain	CAROLINA SHORES
G37001900205022001	G3700190020502	Brunswick	0.38	0.62	0.646505117	0.353494853	0	29	0.756997949	38.30921871	0	0	0	G37001900205022	35000	23093	120700	Coastal Plain	CAROLINA SHORES
G37001900205022002	G3700190020502	Brunswick	0	1	0.848941207	0.151058778	0	12	0.262452484	45.72256218	0	0	0	G37001900205022	35000	23093	120700	Coastal Plain	CAROLINA SHORES
G37001900205022003	G3700190020502	Brunswick	0.52	0.48	0.534160078	0.465839922	0	322	1.475357371	218.2522054	0	0	0	G37001900205022	35000	23093	120700	Coastal Plain	CAROLINA SHORES
G37001900205022007	G3700190020502	Brunswick	1	0	0	1.000000358	0	21	0.010643675	1973.002675	0	0	0	G37001900205022	35000	23093	120700	Coastal Plain	CAROLINA SHORES
G37001900205022008	G3700190020502	Brunswick	0.98	0.02	0	1.000000119	0	50	0.05343886	935.6486934	0	0	0	G37001900205022	35000	23093	120700	Coastal Plain	CAROLINA SHORES
G37001900205022010	G3700190020502	Brunswick	0	1	0	1	0	26	0.017749344	1464.842843	0	0	0	G37001900205022	35000	23093	120700	Coastal Plain	CAROLINA SHORES
G37001900205022011	G3700190020502	Brunswick	0	0.97	0	1.000000238	0	58	0.038883095	1491.650806	0	0	0	G37001900205022	35000	23093	120700	Coastal Plain	CAROLINA SHORES
G37001900205022012	G3700190020502	Brunswick	0	1	0	0.999999881	0	77	0.037529297	2051.730428	0	0	0	G37001900205022	35000	23093	120700	Coastal Plain	CAROLINA SHORES
G37001900205022013	G3700190020502	Brunswick	0	1	0	1	0	8	0.011139608	718.158135	0	0	0	G37001900205022	35000	23093	120700	Coastal Plain	CAROLINA SHORES
G37001900205022014	G3700190020502	Brunswick	0	1	0.371665806	0.574781537	0.053552616	4	0.128684612	31.08374767	0	0	0	G37001900205022	35000	23093	120700	Coastal Plain	CAROLINA SHORES
G37001900205022015	G3700190020502	Brunswick	0	1	0	1.000000477	0	5	0.003620317	1381.094514	0	0	0	G37001900205022	35000	23093	120700	Coastal Plain	CAROLINA SHORES
G37001900205022018	G3700190020502	Brunswick	0	1	0	1.000000119	0	1	0.029719784	33.64762005	0	0	0	G37001900205022	35000	23093	120700	Coastal Plain	CAROLINA SHORES
G37001900205022057	G3700190020502	Brunswick	0	1	0.844273925	0.155725688	0	30	0.006093836	4923.007364	0	0	0	G37001900205022	35000	23093	120700	Coastal Plain	CAROLINA SHORES
G37012509504001050	G3701250950400	Moore	0	1	0.733929396	0.266070575	0	3	0.075361879	39.80792448	0	0	0	G37012509504001	35000	13994	68800	Piedmont	CARTHAGE
G37012509504002009	G3701250950400	Moore	0	1	0.331797242	0.668202758	0	25	1.145354695	21.82729953	0	0	0	G37012509504002	30000	15998	75600	Piedmont	CARTHAGE
G37012509504002012	G3701250950400	Moore	0.15	0.82	0.621057272	0.375569314	0.003373449	91	2.957320733	30.77109594	1	1	0	G37012509504002	30000	15998	75600	Piedmont	CARTHAGE
G37012509504002013	G3701250950400	Moore	1	0	0.849648118	0.145091981	0.005259759	39	0.100729638	387.1750247	1	0	0	G37012509504002	30000	15998	75600	Piedmont	CARTHAGE
G37012509504002030	G3701250950400	Moore	0.94	0.06	0.792891145	0.207085744	2.33E-05	32	0.044444609	719.9973331	1	0	0	G37012509504002	30000	15998	75600	Piedmont	CARTHAGE
G37012509504002032	G3701250950400	Moore	0	1	0.777998328	0.222001567	0	3	0.086036749	34.86882118	1	0	0	G37012509504002	30000	15998	75600	Piedmont	CARTHAGE
G37012509504002033	G3701250950400	Moore	0.3	0.68	0.330595344	0.669404685	0	139	1.319974274	105.3050826	1	0	0	G37012509504002	30000	15998	75600	Piedmont	CARTHAGE
G37012509504002035	G3701250950400	Moore	1	0	0	0.999999344	0	12	0.002277153	5269.738458	0	0	0	G37012509504002	30000	15998	75600	Piedmont	CARTHAGE
G37012509504002037	G3701250950400	Moore	0	1	0.827633142	0.172367364	0	2	0.007411723	269.8427704	0	0	0	G37012509504002	30000	15998	75600	Piedmont	CARTHAGE
G37012509504002038	G3701250950400	Moore	0	1	0.04062701	0.954191506	0.00518144	8	0.342235763	23.37569844	1	0	0	G37012509504002	30000	15998	75600	Piedmont	CARTHAGE
G37012509504003030	G3701250950400	Moore	0.15	0.8	0.37410441	0.624515116	0.001380442	82	1.301253114	63.01617964	0	1	0	G37012509504003	38971	17897	87100	Piedmont	CARTHAGE
G37012509504003031	G3701250950400	Moore	0	1	0.588951111	0.411048323	0	9	0.007371039	1220.994808	0	0	0	G37012509504003	38971	17897	87100	Piedmont	CARTHAGE
G37012509504003032	G3701250950400	Moore	0	1	0.668541849	0.33145833	0	5	0.015216793	328.5843546	0	1	0	G37012509504003	38971	17897	87100	Piedmont	CARTHAGE
G37012509504003034	G3701250950400	Moore	0	1	0.203191534	0.796808362	0	1	0.002458189	406.8036033	0	1	0	G37012509504003	38971	17897	87100	Piedmont	CARTHAGE
G37012509504003035	G3701250950400	Moore	1	0	0.741071761	0.258928269	0	13	0.076168076	170.6751781	0	1	0	G37012509504003	38971	17897	87100	Piedmont	CARTHAGE
G37012509504003045	G3701250950400	Moore	0.71	0.29	0.52841574	0.47158426	0	7	0.026121719	267.9762403	0	0	0	G37012509504003	38971	17897	87100	Piedmont	CARTHAGE
G37012509504003060	G3701250950400	Moore	0	1	0.581477463	0.418522537	0	3	0.289184484	10.37400056	1	0	0	G37012509504003	38971	17897	87100	Piedmont	CARTHAGE
G37012509504003064	G3701250950400	Moore	0.07	0.89	0.397706419	0.602293551	0	28	0.102260536	273.8104172	1	0	0	G37012509504003	38971	17897	87100	Piedmont	CARTHAGE
G37012509504003066	G3701250950400	Moore	0	1	0.025790852	0.97420913	0	24	0.333455231	71.97367968	0	1	0	G37012509504003	38971	17897	87100	Piedmont	CARTHAGE
G37012509504003072	G3701250950400	Moore	0.33	0.67	0.733964324	0.266035765	0	6	0.027007502	222.160491	1	0	0	G37012509504003	38971	17897	87100	Piedmont	CARTHAGE
G37012509504003073	G3701250950400	Moore	0.09	0.85	0.757440209	0.242559806	0	55	0.719212775	76.47250144	1	0	0	G37012509504003	38971	17897	87100	Piedmont	CARTHAGE
G37012509504004035	G3701250950400	Moore	0	0.99	0.775477886	0.224522099	0	116	1.575715349	73.61735742	0	1	0	G37012509504004	36771	18163	69300	Piedmont	CARTHAGE
G37012509504004036	G3701250950400	Moore	0	1	0.340453714	0.659546316	0	36	0.509900924	70.60195091	1	1	0	G37012509504004	36771	18163	69300	Piedmont	CARTHAGE
G37012509504004043	G3701250950400	Moore	0	1	0.503432512	0.496567518	0	20	0.054068708	369.8997201	1	0	0	G37012509504004	36771	18163	69300	Piedmont	CARTHAGE
G37012509504006004	G3701250950400	Moore	0.17	0.83	0.872008383	0.127991632	0	60	0.621633122	96.51995348	0	0	0	G37012509504006	31020	15886	82300	Piedmont	CARTHAGE
G37012509504006005	G3701250950400	Moore	0.4	0.6	0.676451445	0.323548555	0	100	0.276123089	362.1573274	1	1	0	G37012509504006	31020	15886	82300	Piedmont	CARTHAGE
G37012509504006010	G3701250950400	Moore	0.07	0.91	0.57633394	0.42366603	0	136	3.01456091	45.11436459	1	1	0	G37012509504006	31020	15886	82300	Piedmont	CARTHAGE
G37012509504006019	G3701250950400	Moore	0	1	0.042725772	0.957274258	0	2	0.01588822	125.8794267	0	0	0	G37012509504006	31020	15886	82300	Piedmont	CARTHAGE
G37012509504006025	G3701250950400	Moore	1	0	0.82695806	0.173041612	0	17	0.043257418	392.9961764	1	0	0	G37012509504006	31020	15886	82300	Piedmont	CARTHAGE
G37012509504006029	G3701250950400	Moore	0.02	0.95	0.639464378	0.360535622	0	115	0.470112482	244.6223075	1	0	0	G37012509504006	31020	15886	82300	Piedmont	CARTHAGE
G37012509504006042	G3701250950400	Moore	0	0.99	0.65932405	0.34067592	0	98	0.739084587	132.5964601	1	0	0	G37012509504006	31020	15886	82300	Piedmont	CARTHAGE
G37003700207001013	G3700370020700	Chatham	0	0.86	0.150121063	0.84987843	0	7	0.012583866	556.2678362	0	0	0	G37003700207001	56782	34211	179800	Piedmont	CARY
G37003700207001014	G3700370020700	Chatham	0.75	0.25	0.766654074	0.233345985	0	4	0.004688488	853.1534881	0	0	0	G37003700207001	56782	34211	179800	Piedmont	CARY
G37018300534032014	G3701830053403	Wake	0	0.94	0.748995662	0.251004338	0	47	0.561095614	83.76468976	0	0	0	G37018300534032	72500	30355	221200	Piedmont	CARY
G37018300536002131	G3701830053600	Wake	0	1	0.385630101	0.614369869	0	34	0.402541351	84.46337234	0	0	0	G37018300536002	104590	37483	312800	Piedmont	CARY
G37018300536002232	G3701830053600	Wake	0	1	0.846145868	0.153854176	0	2	0.028781532	69.4890035	0	0	0	G37018300536002	104590	37483	312800	Piedmont	CARY
G37004709905003030	G3700470990500	Columbus	0	1	0.606027424	0.393972576	0	7	0.038538418	181.6369338	0	0	0	G37004709905003	23385	11559	45400	Coastal Plain	CHADBOURN
G37004709907001025	G3700470990700	Columbus	0.64	0.27	0.564281464	0.435718536	0	44	0.595556117	73.88052737	1	0	0	G37004709907001	24013	10949	67900	Coastal Plain	CHADBOURN
G37004709907001026	G3700470990700	Columbus	1	0	0.095160231	0.904839754	0	23	0.218356993	105.332097	0	0	0	G37004709907001	24013	10949	67900	Coastal Plain	CHADBOURN
G37004709907001027	G3700470990700	Columbus	0	1	0.875849128	0.124150932	0	2	0.104531097	19.13306247	1	1	0	G37004709907001	24013	10949	67900	Coastal Plain	CHADBOURN
G37004709907001029	G3700470990700	Columbus	0	1	0.240788013	0.759212017	0	7	0.159899532	43.77748902	0	0	0	G37004709907001	24013	10949	67900	Coastal Plain	CHADBOURN
G37004709907001030	G3700470990700	Columbus	0.72	0.28	0.884962618	0.115037411	0	109	0.461724539	236.0714902	0	0	0	G37004709907001	24013	10949	67900	Coastal Plain	CHADBOURN
G37004709907001031	G3700470990700	Columbus	0.43	0.51	0	1	0	81	0.216750933	373.700814	0	0	0	G37004709907001	24013	10949	67900	Coastal Plain	CHADBOURN
G37004709907001032	G3700470990700	Columbus	0	1	0.023326609	0.976673424	0	23	0.341039319	67.44090417	0	0	0	G37004709907001	24013	10949	67900	Coastal Plain	CHADBOURN
G37004709907001038	G3700470990700	Columbus	0.29	0.71	0.470550179	0.52944994	0	7	0.033137334	211.2421013	0	0	0	G37004709907001	24013	10949	67900	Coastal Plain	CHADBOURN
G37004709907001039	G3700470990700	Columbus	0	0.88	0.461954981	0.53804487	0	8	0.055089951	145.2170476	1	0	0	G37004709907001	24013	10949	67900	Coastal Plain	CHADBOURN
G37004709907002002	G3700470990700	Columbus	0	1	0.005908047	0.914916754	0.079175487	1	0.014012965	71.36248289	0	0	0	G37004709907002	14321	9341	42700	Coastal Plain	CHADBOURN
G37004709907002003	G3700470990700	Columbus	0.56	0.44	0.00401892	0.989580333	0.00640071	9	0.49990547	18.00340373	0	0	0	G37004709907002	14321	9341	42700	Coastal Plain	CHADBOURN
G37004709907002022	G3700470990700	Columbus	1	0	0	1	0	1	0.003515314	284.4695933	0	0	0	G37004709907002	14321	9341	42700	Coastal Plain	CHADBOURN
G37004709907002024	G3700470990700	Columbus	1	0	0	0.999999642	0	4	0.003022949	1323.211132	0	0	0	G37004709907002	14321	9341	42700	Coastal Plain	CHADBOURN
G37004709907002027	G3700470990700	Columbus	0.76	0.11	0	1	0	38	0.319487495	118.9404924	0	0	0	G37004709907002	14321	9341	42700	Coastal Plain	CHADBOURN
G37004709907002031	G3700470990700	Columbus	1	0	0.001700987	0.846586823	0.151712358	8	0.015022021	532.551526	0	0	0	G37004709907002	14321	9341	42700	Coastal Plain	CHADBOURN
G37004709907003002	G3700470990700	Columbus	0.39	0.61	0	0.999999881	0	18	0.270927683	66.4383935	0	0	0	G37004709907003	36382	17261	68700	Coastal Plain	CHADBOURN
G37004709907003003	G3700470990700	Columbus	0	1	0.030617876	0.892262876	0.077119226	13	0.120054304	108.2843312	1	0	0	G37004709907003	36382	17261	68700	Coastal Plain	CHADBOURN
G37004709907003032	G3700470990700	Columbus	0.15	0.84	0.03314396	0.948092043	0.018764021	89	0.383460188	232.0971061	1	0	0	G37004709907003	36382	17261	68700	Coastal Plain	CHADBOURN
G37004709907003034	G3700470990700	Columbus	0	0.58	3.09E-05	0.992827654	0.007141499	12	0.104147261	115.2214656	0	1	0	G37004709907003	36382	17261	68700	Coastal Plain	CHADBOURN
G37004709907003067	G3700470990700	Columbus	0.25	0.75	0	0.95169431	0.048306258	8	0.016129246	495.9934164	0	0	0	G37004709907003	36382	17261	68700	Coastal Plain	CHADBOURN
G37004709907003068	G3700470990700	Columbus	0.24	0.7	0	0.981868684	0.018131303	99	0.74670157	132.5830881	1	0	0	G37004709907003	36382	17261	68700	Coastal Plain	CHADBOURN
G37004709907003069	G3700470990700	Columbus	0	1	0	1.000000119	0	12	0.018609273	644.8397982	0	0	0	G37004709907003	36382	17261	68700	Coastal Plain	CHADBOURN
G37004709907004000	G3700470990700	Columbus	0	1	0.765687525	0.234312594	0	6	0.12678681	47.32353461	0	0	0	G37004709907004	19348	10942	53800	Coastal Plain	CHADBOURN
G37004709907004001	G3700470990700	Columbus	0.18	0.69	0.115122043	0.874695897	0.01018204	102	1.013469272	100.6443933	1	0	0	G37004709907004	19348	10942	53800	Coastal Plain	CHADBOURN
G37004709907004022	G3700470990700	Columbus	0.85	0.14	0.854822338	0.143389672	0.001787982	237	2.000750387	118.4555562	0	0	0	G37004709907004	19348	10942	53800	Coastal Plain	CHADBOURN
G37004709907004024	G3700470990700	Columbus	0	1	0	0.999999166	0	2	0.004888533	409.1206639	0	0	0	G37004709907004	19348	10942	53800	Coastal Plain	CHADBOURN
G37004709907004025	G3700470990700	Columbus	0.93	0.07	0	0.99999994	0	27	0.050973003	529.6921539	0	0	0	G37004709907004	19348	10942	53800	Coastal Plain	CHADBOURN
G37004709907004027	G3700470990700	Columbus	0.96	0.04	0.583832502	0.405250788	0.010916676	53	0.177384177	298.7865146	0	0	0	G37004709907004	19348	10942	53800	Coastal Plain	CHADBOURN
G37004709907004028	G3700470990700	Columbus	0.86	0.14	0.738024414	0.258824408	0.003151153	37	0.497046459	74.43972152	0	0	0	G37004709907004	19348	10942	53800	Coastal Plain	CHADBOURN
G37004709907004033	G3700470990700	Columbus	0	1	0.359570891	0.640429139	0	2	0.030812873	64.90793659	0	0	0	G37004709907004	19348	10942	53800	Coastal Plain	CHADBOURN
G37004709909005017	G3700470990900	Columbus	0	1	0.85997951	0.140020624	0	5	0.112182678	44.57016063	1	1	0	G37004709909005	21548	11369	46500	Coastal Plain	CHADBOURN
G37001709506006002	G3700170950600	Bladen	0	0.92	0.64279443	0.357205629	0	87	0.671956834	129.4726025	1	0	0	G37001709506006	26875	14377	74200	Coastal Plain	CLARKTON
G37001709506006003	G3700170950600	Bladen	0.06	0.91	0.489813745	0.505394816	0.004791449	47	1.108135086	42.41360153	1	0	0	G37001709506006	26875	14377	74200	Coastal Plain	CLARKTON
G37001709506006004	G3700170950600	Bladen	0	1	0.142627567	0.823703766	0.033668522	5	0.097529377	51.26660432	1	1	0	G37001709506006	26875	14377	74200	Coastal Plain	CLARKTON
G37001709506006044	G3700170950600	Bladen	0	1	0.534634531	0.465314627	5.09E-05	17	2.105790304	8.072978571	0	1	0	G37001709506006	26875	14377	74200	Coastal Plain	CLARKTON
G37001709506006047	G3700170950600	Bladen	0	1	0.002317741	0.996318221	0.001364049	2	0.191715502	10.43212458	0	0	0	G37001709506006	26875	14377	74200	Coastal Plain	CLARKTON
G37001709506006054	G3700170950600	Bladen	0	1	0.015736572	0.950545549	0.033717845	6	0.928394299	6.462771269	0	0	0	G37001709506006	26875	14377	74200	Coastal Plain	CLARKTON
G37001709506007040	G3700170950600	Bladen	0.89	0.02	0.042698696	0.957301319	0	53	0.28574033	185.4830925	1	1	0	G37001709506007	21734	10237	44300	Coastal Plain	CLARKTON
G37001709506007041	G3700170950600	Bladen	1	0	0.029652299	0.970347881	0	21	0.020805737	1009.336996	0	1	0	G37001709506007	21734	10237	44300	Coastal Plain	CLARKTON
G37001709506007042	G3700170950600	Bladen	0.94	0.06	0.424524665	0.575475335	0	62	0.526394704	117.78234	1	1	0	G37001709506007	21734	10237	44300	Coastal Plain	CLARKTON
G37001709506007043	G3700170950600	Bladen	1	0	0	0.999999762	0	27	0.020722981	1302.901381	1	0	0	G37001709506007	21734	10237	44300	Coastal Plain	CLARKTON
G37001709506007044	G3700170950600	Bladen	1	0	0.150610074	0.84939009	0	27	0.00613765	4399.077813	0	1	0	G37001709506007	21734	10237	44300	Coastal Plain	CLARKTON
G37001709506007045	G3700170950600	Bladen	1	0	0.244221047	0.755778968	0	23	0.050701849	453.63237	1	1	0	G37001709506007	21734	10237	44300	Coastal Plain	CLARKTON
G37001709506007046	G3700170950600	Bladen	1	0	0.033345331	0.966654599	0	33	0.166074414	198.7061055	1	1	0	G37001709506007	21734	10237	44300	Coastal Plain	CLARKTON
G37001709506007047	G3700170950600	Bladen	0.52	0.44	0.746807098	0.253192872	0	75	1.987234026	37.74089967	1	1	0	G37001709506007	21734	10237	44300	Coastal Plain	CLARKTON
G37001709506007067	G3700170950600	Bladen	0	1	0.267335922	0.732664049	0	5	0.010663376	468.8946621	0	0	0	G37001709506007	21734	10237	44300	Coastal Plain	CLARKTON
G37001709506007068	G3700170950600	Bladen	0.21	0.45	0.046109255	0.942488372	0.011402383	47	0.474376263	99.07747015	0	0	0	G37001709506007	21734	10237	44300	Coastal Plain	CLARKTON
G37001709506007070	G3700170950600	Bladen	0	1	0.800607681	0.199392378	0	4	0.169915933	23.54105306	0	0	0	G37001709506007	21734	10237	44300	Coastal Plain	CLARKTON
G37010100402004028	G3701010040200	Johnston	0.1	0.88	0.502182364	0.497817636	0	498	2.655616503	187.5270768	1	1	0	G37010100402004	57788	22250	136300	Coastal Plain	CLAYTON
G37010100402004030	G3701010040200	Johnston	0	1	0	0.999999762	0	43	0.008952974	4802.873149	0	0	0	G37010100402004	57788	22250	136300	Coastal Plain	CLAYTON
G37010100402004031	G3701010040200	Johnston	0	1	0	0.999997318	0	19	0.001111506	17093.91896	0	0	0	G37010100402004	57788	22250	136300	Coastal Plain	CLAYTON
G37010100402004032	G3701010040200	Johnston	0.09	0.89	0.203883782	0.796116233	0	129	0.590593818	218.42423	0	0	0	G37010100402004	57788	22250	136300	Coastal Plain	CLAYTON
G37010100402004033	G3701010040200	Johnston	0.13	0.87	0	1.000000358	0	23	0.00842039	2731.46477	0	0	0	G37010100402004	57788	22250	136300	Coastal Plain	CLAYTON
G37010100402004034	G3701010040200	Johnston	0	0	0	1	0	3	0.400018918	7.499645295	0	0	0	G37010100402004	57788	22250	136300	Coastal Plain	CLAYTON
G37010100402004035	G3701010040200	Johnston	0.12	0.85	0.623156011	0.376843989	0	34	1.386043762	24.53025001	0	0	0	G37010100402004	57788	22250	136300	Coastal Plain	CLAYTON
G37010100402004037	G3701010040200	Johnston	0	1	0.76072377	0.23927623	0	4	0.572497832	6.986926027	0	0	0	G37010100402004	57788	22250	136300	Coastal Plain	CLAYTON
G37010100402004038	G3701010040200	Johnston	1	0	0.810975552	0.189024448	0	9	0.521154365	17.26935551	0	0	0	G37010100402004	57788	22250	136300	Coastal Plain	CLAYTON
G37010100402004039	G3701010040200	Johnston	0.03	0.94	0.41436255	0.58563745	0	371	1.060533139	349.824052	0	0	0	G37010100402004	57788	22250	136300	Coastal Plain	CLAYTON
G37010100409001006	G3701010040900	Johnston	0.03	0.96	0.692067981	0.307932049	0	265	0.955520732	277.3356886	0	0	0	G37010100409001	68194	26232	135400	Coastal Plain	CLAYTON
G37010100409001015	G3701010040900	Johnston	0	1	0	1.000000238	0	5	0.019739474	253.2995624	0	0	0	G37010100409001	68194	26232	135400	Coastal Plain	CLAYTON
G37010100409001016	G3701010040900	Johnston	0.08	0.92	0.017299922	0.982700109	0	53	0.13948474	379.9698807	1	1	0	G37010100409001	68194	26232	135400	Coastal Plain	CLAYTON
G37010100409001017	G3701010040900	Johnston	0.08	0.92	0.563819885	0.436180115	0	77	0.315733725	243.876387	1	1	0	G37010100409001	68194	26232	135400	Coastal Plain	CLAYTON
G37010100409001018	G3701010040900	Johnston	0	1	0.557456017	0.442544132	0	5	0.046482238	107.5679712	0	0	0	G37010100409001	68194	26232	135400	Coastal Plain	CLAYTON
G37010100409001019	G3701010040900	Johnston	0	0.96	0	0.999999821	0	49	0.025106582	1951.679444	0	0	0	G37010100409001	68194	26232	135400	Coastal Plain	CLAYTON
G37010100409001022	G3701010040900	Johnston	0.14	0.86	0.037318882	0.962681115	0	7	0.367135921	19.06650806	0	0	0	G37010100409001	68194	26232	135400	Coastal Plain	CLAYTON
G37010100409001023	G3701010040900	Johnston	0.1	0.88	0.17326948	0.82673049	0	138	1.137583585	121.3097673	1	1	0	G37010100409001	68194	26232	135400	Coastal Plain	CLAYTON
G37010100409001026	G3701010040900	Johnston	0	1	0.892379284	0.107620694	0	23	1.068187143	21.53180756	0	1	0	G37010100409001	68194	26232	135400	Coastal Plain	CLAYTON
G37010100409001032	G3701010040900	Johnston	0.23	0.77	0.315375149	0.684624851	0	151	0.374043665	403.6961838	0	0	0	G37010100409001	68194	26232	135400	Coastal Plain	CLAYTON
G37010100409001033	G3701010040900	Johnston	0	1	0	0.999999821	0	13	0.075684979	171.7645976	0	0	0	G37010100409001	68194	26232	135400	Coastal Plain	CLAYTON
G37010100409001034	G3701010040900	Johnston	0.17	0.8	0.649157286	0.350842714	0	463	1.416555469	326.8491846	0	0	0	G37010100409001	68194	26232	135400	Coastal Plain	CLAYTON
G37010100409001035	G3701010040900	Johnston	0	0.75	0	1	0	4	0.007796781	513.0322531	0	0	0	G37010100409001	68194	26232	135400	Coastal Plain	CLAYTON
G37010100409001036	G3701010040900	Johnston	0.26	0.73	0.675550461	0.324449539	0	228	0.417593977	545.9848868	0	0	0	G37010100409001	68194	26232	135400	Coastal Plain	CLAYTON
G37010100410002005	G3701010041000	Johnston	0	1	0	0.990273654	0.009726711	6	0.002508772	2391.608735	0	0	0	G37010100410002	48893	20357	114200	Coastal Plain	CLAYTON
G37010100410002007	G3701010041000	Johnston	0.07	0.79	0.617320538	0.379347086	0.003332396	29	0.186029838	155.8889709	1	0	0	G37010100410002	48893	20357	114200	Coastal Plain	CLAYTON
G37010100410002008	G3701010041000	Johnston	0.02	0.9	0.418020546	0.581979454	0	168	0.850805551	197.4599247	1	0	0	G37010100410002	48893	20357	114200	Coastal Plain	CLAYTON
G37010100410002012	G3701010041000	Johnston	0	1	0.025893228	0.974106729	0	7	0.395241784	17.71067808	1	1	0	G37010100410002	48893	20357	114200	Coastal Plain	CLAYTON
G37010100410002013	G3701010041000	Johnston	0	1	0	0.999999583	0	11	0.012899714	852.7321107	0	0	0	G37010100410002	48893	20357	114200	Coastal Plain	CLAYTON
G37010100410002014	G3701010041000	Johnston	0.08	0.9	0.044508591	0.955491424	0	563	0.742676274	758.0691883	0	0	0	G37010100410002	48893	20357	114200	Coastal Plain	CLAYTON
G37010100410002015	G3701010041000	Johnston	0.42	0.58	0	1.000000238	0	12	0.008707027	1378.197122	0	0	0	G37010100410002	48893	20357	114200	Coastal Plain	CLAYTON
G37010100410002016	G3701010041000	Johnston	0.05	0.95	0.000963099	0.999036908	0	79	0.218970995	360.7783763	1	1	0	G37010100410002	48893	20357	114200	Coastal Plain	CLAYTON
G37010100410002017	G3701010041000	Johnston	0	1	0.238941193	0.761058927	0	53	0.07204819	735.6187605	1	1	0	G37010100410002	48893	20357	114200	Coastal Plain	CLAYTON
G37010100410002024	G3701010041000	Johnston	0.19	0.81	0.819423556	0.180576399	0	16	0.247310626	64.69596673	0	1	0	G37010100410002	48893	20357	114200	Coastal Plain	CLAYTON
G37010100410002070	G3701010041000	Johnston	0.18	0.82	0	1.000000119	0	51	0.041281619	1235.416669	0	0	0	G37010100410002	48893	20357	114200	Coastal Plain	CLAYTON
G37010100410002071	G3701010041000	Johnston	0.07	0.91	0.035222769	0.964777231	0	258	0.213047696	1210.996436	0	0	0	G37010100410002	48893	20357	114200	Coastal Plain	CLAYTON
G37010100410003000	G3701010041000	Johnston	0.03	0.93	0.142307773	0.857692242	0	844	4.080425254	206.8411863	0	0	0	G37010100410003	50486	24069	141000	Coastal Plain	CLAYTON
G37010100410003001	G3701010041000	Johnston	0.04	0.95	2.61E-05	0.999973893	0	569	1.512484536	376.2021934	0	0	0	G37010100410003	50486	24069	141000	Coastal Plain	CLAYTON
G37010100410003003	G3701010041000	Johnston	0.09	0.91	0	1	0	34	0.033661314	1010.061566	0	0	0	G37010100410003	50486	24069	141000	Coastal Plain	CLAYTON
G37010100410003004	G3701010041000	Johnston	0	1	0	0.999999046	0	9	0.000878985	10239.08025	0	0	0	G37010100410003	50486	24069	141000	Coastal Plain	CLAYTON
G37010100410003005	G3701010041000	Johnston	0	1	0	1	0	21	0.023414043	896.897658	0	0	0	G37010100410003	50486	24069	141000	Coastal Plain	CLAYTON
G37010100410003006	G3701010041000	Johnston	0	0.81	0	0.999999881	0	16	0.011421694	1400.84295	0	0	0	G37010100410003	50486	24069	141000	Coastal Plain	CLAYTON
G37010100410003007	G3701010041000	Johnston	0.14	0.86	0	1.000000119	0	42	0.014922726	2814.499182	0	0	0	G37010100410003	50486	24069	141000	Coastal Plain	CLAYTON
G37010100410003009	G3701010041000	Johnston	0.02	0.87	0.122018404	0.877981603	0	177	0.258544258	684.6023258	1	0	0	G37010100410003	50486	24069	141000	Coastal Plain	CLAYTON
G37010100410003010	G3701010041000	Johnston	0.29	0.54	0.483329237	0.516671121	0	52	0.015142686	3434.001156	1	0	0	G37010100410003	50486	24069	141000	Coastal Plain	CLAYTON
G37010100410003011	G3701010041000	Johnston	0.02	0.9	0.522444546	0.476231128	0.001324273	142	0.642080955	221.1559132	0	1	0	G37010100410003	50486	24069	141000	Coastal Plain	CLAYTON
G37010100410003012	G3701010041000	Johnston	0	1	0	0.999999821	0	10	0.005463817	1830.222321	0	0	0	G37010100410003	50486	24069	141000	Coastal Plain	CLAYTON
G37010100410003014	G3701010041000	Johnston	0.32	0.53	0	0.999999225	0	47	0.001724784	27249.78693	1	0	0	G37010100410003	50486	24069	141000	Coastal Plain	CLAYTON
G37010100410003018	G3701010041000	Johnston	0	1	0.165966436	0.78641367	0.047619899	4	0.241268567	16.57903494	1	1	0	G37010100410003	50486	24069	141000	Coastal Plain	CLAYTON
G37010100410003019	G3701010041000	Johnston	0	1	0.752275467	0.247724533	0	18	0.596565446	30.17271635	0	0	0	G37010100410003	50486	24069	141000	Coastal Plain	CLAYTON
G37010100410004000	G3701010041000	Johnston	0	1	0.348566055	0.625647604	0.025786347	5	1.850632361	2.701779189	1	0	0	G37010100410004	41051	22916	95400	Coastal Plain	CLAYTON
G37010100410004043	G3701010041000	Johnston	0.14	0.82	0.13066192	0.857187033	0.012151073	425	2.248669599	189.000643	1	1	0	G37010100410004	41051	22916	95400	Coastal Plain	CLAYTON
G37010100410004044	G3701010041000	Johnston	0.08	0.92	0	1.000000119	0	38	0.0139007	2733.675237	0	0	0	G37010100410004	41051	22916	95400	Coastal Plain	CLAYTON
G37010100410004045	G3701010041000	Johnston	0.33	0.54	0	1.000000119	0	24	0.009270365	2588.894727	0	0	0	G37010100410004	41051	22916	95400	Coastal Plain	CLAYTON
G37010100410004046	G3701010041000	Johnston	0	1	0	1	0	7	0.186664562	37.50042289	1	1	0	G37010100410004	41051	22916	95400	Coastal Plain	CLAYTON
G37010100410004047	G3701010041000	Johnston	0	0.5	0.055192996	0.944807112	0	2	0.021066714	94.93649545	1	1	0	G37010100410004	41051	22916	95400	Coastal Plain	CLAYTON
G37010100410004048	G3701010041000	Johnston	0.3	0.54	0.291258931	0.450008571	0.258732051	37	0.057473954	643.7698678	1	1	0	G37010100410004	41051	22916	95400	Coastal Plain	CLAYTON
G37010100410004051	G3701010041000	Johnston	0.12	0.82	0.008273535	0.952890158	0.038836322	193	1.329470423	145.1705857	1	1	0	G37010100410004	41051	22916	95400	Coastal Plain	CLAYTON
G37010100410004054	G3701010041000	Johnston	0	1	0.003727919	0.977630794	0.01864102	6	0.033025407	181.6783066	0	1	0	G37010100410004	41051	22916	95400	Coastal Plain	CLAYTON
G37010100410004060	G3701010041000	Johnston	0.57	0.27	0.579759657	0.276201099	0.144039337	44	0.047240546	931.4032939	0	0	0	G37010100410004	41051	22916	95400	Coastal Plain	CLAYTON
G37010100410004062	G3701010041000	Johnston	0	1	0	1.000001788	0	6	0.000745406	8049.303597	0	0	0	G37010100410004	41051	22916	95400	Coastal Plain	CLAYTON
G37010100410004063	G3701010041000	Johnston	0.27	0.67	0	1	0	144	0.364629918	394.9209676	0	0	0	G37010100410004	41051	22916	95400	Coastal Plain	CLAYTON
G37010100410004064	G3701010041000	Johnston	0	1	0	0.999999881	0	22	0.014734643	1493.07995	0	0	0	G37010100410004	41051	22916	95400	Coastal Plain	CLAYTON
G37010100410005025	G3701010041000	Johnston	0.44	0.54	0.200434402	0.787172139	0.012393481	251	0.545766668	459.9034988	0	0	0	G37010100410005	41344	17939	97400	Coastal Plain	CLAYTON
G37010100410005026	G3701010041000	Johnston	0.26	0.57	0.220939592	0.779060423	0	457	0.355192491	1286.626299	0	1	0	G37010100410005	41344	17939	97400	Coastal Plain	CLAYTON
G37010100410005030	G3701010041000	Johnston	0	1	0.038211521	0.961788356	0	17	0.002552934	6659.00379	0	0	0	G37010100410005	41344	17939	97400	Coastal Plain	CLAYTON
G37010100410005034	G3701010041000	Johnston	0	1	0.017454561	0.982545316	0	7	0.029867054	234.3719619	0	0	0	G37010100410005	41344	17939	97400	Coastal Plain	CLAYTON
G37010100410005035	G3701010041000	Johnston	0.13	0.86	0.715165973	0.284834087	0	172	0.037825585	4547.186805	0	0	0	G37010100410005	41344	17939	97400	Coastal Plain	CLAYTON
G37010100410005036	G3701010041000	Johnston	0.24	0.75	0.699519157	0.300480932	0	59	0.018922275	3118.018301	0	1	0	G37010100410005	41344	17939	97400	Coastal Plain	CLAYTON
G37010100410005037	G3701010041000	Johnston	0	1	0.450468153	0.549531817	0	9	0.017805933	505.4495124	1	1	0	G37010100410005	41344	17939	97400	Coastal Plain	CLAYTON
G37010100410005048	G3701010041000	Johnston	0.33	0.67	0.428161502	0.571838498	0	24	0.026145622	917.9357132	1	1	0	G37010100410005	41344	17939	97400	Coastal Plain	CLAYTON
G37010100410005049	G3701010041000	Johnston	0.36	0.57	0.692713082	0.307287633	0	14	0.003046657	4595.200234	0	1	0	G37010100410005	41344	17939	97400	Coastal Plain	CLAYTON
G37010100410005051	G3701010041000	Johnston	0.03	0.94	0.871409595	0.128590405	0	33	0.020553621	1605.556501	0	0	0	G37010100410005	41344	17939	97400	Coastal Plain	CLAYTON
G37010100410005053	G3701010041000	Johnston	0.07	0.93	0.237170696	0.762829304	0	122	0.135240216	902.0985313	1	1	0	G37010100410005	41344	17939	97400	Coastal Plain	CLAYTON
G37010100410005054	G3701010041000	Johnston	0.13	0.87	0	1.000000119	0	46	0.021799806	2110.110518	0	0	0	G37010100410005	41344	17939	97400	Coastal Plain	CLAYTON
G37010100410005055	G3701010041000	Johnston	0.09	0.89	0	0.99999994	0	35	0.023556238	1485.806033	0	0	0	G37010100410005	41344	17939	97400	Coastal Plain	CLAYTON
G37010100410005058	G3701010041000	Johnston	0	1	0.630612135	0.369387895	0	12	0.004289933	2797.246735	0	0	0	G37010100410005	41344	17939	97400	Coastal Plain	CLAYTON
G37010100410005062	G3701010041000	Johnston	1	0	0	1	0	6	0.010797657	555.6761031	0	0	0	G37010100410005	41344	17939	97400	Coastal Plain	CLAYTON
G37010100410005063	G3701010041000	Johnston	1	0	0	0.999999762	0	17	0.008113932	2095.161833	0	0	0	G37010100410005	41344	17939	97400	Coastal Plain	CLAYTON
G37010100411001000	G3701010041100	Johnston	0.02	0.94	0.529676259	0.470323771	0	52	0.090758071	572.9518005	0	0	0	G37010100411001	53084	19528	107500	Coastal Plain	CLAYTON
G37010100411001004	G3701010041100	Johnston	0.14	0.86	0.889480829	0.110519178	0	35	0.245131197	142.780684	1	0	0	G37010100411001	53084	19528	107500	Coastal Plain	CLAYTON
G37010100411001005	G3701010041100	Johnston	0.32	0.64	0.161836296	0.838163733	0	365	1.822452248	200.279596	1	1	0	G37010100411001	53084	19528	107500	Coastal Plain	CLAYTON
G37010100411001006	G3701010041100	Johnston	0	1	0	0.999999642	0	29	0.015674089	1850.187235	0	0	0	G37010100411001	53084	19528	107500	Coastal Plain	CLAYTON
G37010100411001009	G3701010041100	Johnston	0.09	0.91	0.176876515	0.823123455	0	301	0.503136855	598.2467737	1	1	0	G37010100411001	53084	19528	107500	Coastal Plain	CLAYTON
G37010100411001010	G3701010041100	Johnston	0.06	0.89	0.148853809	0.851146162	0	933	2.809623723	332.0729364	1	1	0	G37010100411001	53084	19528	107500	Coastal Plain	CLAYTON
G37010100411001011	G3701010041100	Johnston	0.15	0.83	0	0.99999994	0	59	0.07213653	817.8935191	0	0	0	G37010100411001	53084	19528	107500	Coastal Plain	CLAYTON
G37010100411001013	G3701010041100	Johnston	0.29	0.67	0.827237666	0.172762349	0	389	1.354378484	287.2166122	1	1	0	G37010100411001	53084	19528	107500	Coastal Plain	CLAYTON
G37010100411001019	G3701010041100	Johnston	0.39	0.48	0.739111602	0.260888398	0	170	0.471602489	360.4730761	0	0	0	G37010100411001	53084	19528	107500	Coastal Plain	CLAYTON
G37010100411001020	G3701010041100	Johnston	0	1	0.285221487	0.714778543	0	32	0.281423405	113.7076713	0	0	0	G37010100411001	53084	19528	107500	Coastal Plain	CLAYTON
G37010100411001021	G3701010041100	Johnston	0.22	0.78	0	0.999999881	0	50	0.012738796	3925.017774	0	0	0	G37010100411001	53084	19528	107500	Coastal Plain	CLAYTON
G37010100411001022	G3701010041100	Johnston	0.08	0.89	0	1	0	404	0.404825515	997.9608127	0	0	0	G37010100411001	53084	19528	107500	Coastal Plain	CLAYTON
G37010100411001023	G3701010041100	Johnston	0.09	0.87	0.132978529	0.867021441	0	620	1.462279374	423.995586	0	1	0	G37010100411001	53084	19528	107500	Coastal Plain	CLAYTON
G37010100411001024	G3701010041100	Johnston	0.01	0.99	0.778179944	0.221819952	0	76	0.002897961	26225.33225	0	0	0	G37010100411001	53084	19528	107500	Coastal Plain	CLAYTON
G37010100411001025	G3701010041100	Johnston	0.45	0.45	0	1.000001073	0	11	0.001217118	9037.745678	0	0	0	G37010100411001	53084	19528	107500	Coastal Plain	CLAYTON
G37010100411001026	G3701010041100	Johnston	0	1	0	1.000000358	0	3	6.82E-05	44020.55841	0	0	0	G37010100411001	53084	19528	107500	Coastal Plain	CLAYTON
G37010100411001027	G3701010041100	Johnston	0.05	0.89	0.522837222	0.477162898	0	76	0.011891829	6390.943097	0	0	0	G37010100411001	53084	19528	107500	Coastal Plain	CLAYTON
G37010100411001029	G3701010041100	Johnston	0.29	0.71	0	1.000000238	0	14	0.004142862	3379.306572	0	0	0	G37010100411001	53084	19528	107500	Coastal Plain	CLAYTON
G37010100411001030	G3701010041100	Johnston	0.37	0.63	0	1	0	19	0.001832971	10365.68493	0	0	0	G37010100411001	53084	19528	107500	Coastal Plain	CLAYTON
G37010100411001031	G3701010041100	Johnston	0.65	0.35	0	0.999999821	0	23	0.011301549	2035.11918	0	0	0	G37010100411001	53084	19528	107500	Coastal Plain	CLAYTON
G37010100411001034	G3701010041100	Johnston	0.13	0.84	0	1	0	530	1.633378685	324.4807863	0	0	0	G37010100411001	53084	19528	107500	Coastal Plain	CLAYTON
G37010100411001035	G3701010041100	Johnston	0	1	0	1.000000119	0	49	0.021951581	2232.185451	0	0	0	G37010100411001	53084	19528	107500	Coastal Plain	CLAYTON
G37010100411001036	G3701010041100	Johnston	0	0.97	0	1	0	31	0.038735737	800.2945805	0	0	0	G37010100411001	53084	19528	107500	Coastal Plain	CLAYTON
G37010100411002000	G3701010041100	Johnston	0.71	0.29	0.004480935	0.995519042	0	7	0.753175705	9.293980082	0	0	0	G37010100411002	49851	18988	97100	Coastal Plain	CLAYTON
G37010100411002001	G3701010041100	Johnston	0.11	0.78	0.572233081	0.427766919	0	248	1.301206221	190.5923873	0	0	0	G37010100411002	49851	18988	97100	Coastal Plain	CLAYTON
G37010100411002002	G3701010041100	Johnston	0.1	0.87	0.856156468	0.143843472	0	143	1.208643251	118.3144818	0	0	0	G37010100411002	49851	18988	97100	Coastal Plain	CLAYTON
G37010100411003000	G3701010041100	Johnston	0.13	0.86	0.611985743	0.388014257	0	363	0.922170098	393.6367063	0	0	0	G37010100411003	58564	22255	122200	Coastal Plain	CLAYTON
G37010100411003008	G3701010041100	Johnston	0.06	0.91	0.88772732	0.112272672	0	144	0.960990695	149.8453635	0	0	0	G37010100411003	58564	22255	122200	Coastal Plain	CLAYTON
G37016309705004000	G3701630970500	Sampson	0.17	0.83	0.863741338	0.136258662	0	60	2.213627361	27.10483302	1	0	0	G37016309705004	38245	17486	62900	Coastal Plain	CLINTON
G37016309706001011	G3701630970600	Sampson	0.09	0.9	0.752948284	0.246880352	0.000171333	252	2.605280124	96.7266428	1	1	0	G37016309706001	32193	13407	78700	Coastal Plain	CLINTON
G37016309706001012	G3701630970600	Sampson	0.26	0.59	0.280249089	0.7115044	0.008246489	100	0.340263319	293.8900385	0	0	0	G37016309706001	32193	13407	78700	Coastal Plain	CLINTON
G37016309706001020	G3701630970600	Sampson	1	0	0.059271131	0.123821698	0.816907128	10	0.064458826	155.1377935	1	1	0	G37016309706001	32193	13407	78700	Coastal Plain	CLINTON
G37016309706001035	G3701630970600	Sampson	1	0	0.42998901	0.570010722	0	13	0.008600596	1511.523196	1	0	0	G37016309706001	32193	13407	78700	Coastal Plain	CLINTON
G37016309706001036	G3701630970600	Sampson	1	0	0	1.000000119	0	3	0.003941849	761.0640778	0	0	0	G37016309706001	32193	13407	78700	Coastal Plain	CLINTON
G37016309706001037	G3701630970600	Sampson	1	0	0	0.999999642	0	6	0.003460735	1733.735649	0	0	0	G37016309706001	32193	13407	78700	Coastal Plain	CLINTON
G37016309706002000	G3701630970600	Sampson	0.28	0.68	0.474462181	0.516143382	0.009394443	251	1.629700299	154.0160483	1	1	0	G37016309706002	31875	18099	114300	Coastal Plain	CLINTON
G37016309706002001	G3701630970600	Sampson	0.69	0.28	0.002642676	0.629730999	0.36762628	80	0.028929556	2765.337969	1	1	0	G37016309706002	31875	18099	114300	Coastal Plain	CLINTON
G37016309706002004	G3701630970600	Sampson	0.04	0.95	0.175092191	0.824796557	0.000111254	74	1.600947961	46.22261424	1	1	0	G37016309706002	31875	18099	114300	Coastal Plain	CLINTON
G37016309706002015	G3701630970600	Sampson	1	0	0.000871109	0.709872067	0.289256811	4	0.004591084	871.2539862	1	1	0	G37016309706002	31875	18099	114300	Coastal Plain	CLINTON
G37016309707001014	G3701630970700	Sampson	0.38	0.43	0.729741991	0.270256281	1.74E-06	284	0.656590182	432.5376891	1	0	0	G37016309707001	35750	14543	67900	Coastal Plain	CLINTON
G37016309707001016	G3701630970700	Sampson	0.69	0.28	0.084569827	0.915214777	0.000215422	29	0.609608022	47.57155249	1	0	0	G37016309707001	35750	14543	67900	Coastal Plain	CLINTON
G37016309707001022	G3701630970700	Sampson	0.59	0.34	0.024319552	0.975039184	0.000641249	105	0.514599119	204.0423236	0	0	0	G37016309707001	35750	14543	67900	Coastal Plain	CLINTON
G37016309707001023	G3701630970700	Sampson	0.48	0.49	0.753717959	0.246282071	0	120	2.41938834	49.59931318	0	0	0	G37016309707001	35750	14543	67900	Coastal Plain	CLINTON
G37016309707001024	G3701630970700	Sampson	0.91	0.09	0	0.99999994	0	45	0.028428447	1582.921478	0	0	0	G37016309707001	35750	14543	67900	Coastal Plain	CLINTON
G37016309707004020	G3701630970700	Sampson	1	0	0.133077428	0.122568101	0.744354449	7	0.046858294	149.3865726	1	1	0	G37016309707004	18750	12573	68100	Coastal Plain	CLINTON
G37016309707004021	G3701630970700	Sampson	0	1	0.097601175	0.902398884	0	6	0.070173325	85.50257571	1	0	0	G37016309707004	18750	12573	68100	Coastal Plain	CLINTON
G37016309707005013	G3701630970700	Sampson	0.78	0.21	0.501755238	0.493913203	0.00433152	152	2.064994828	73.60793255	1	0	0	G37016309707005	39750	18118	77000	Coastal Plain	CLINTON
G37016309707005014	G3701630970700	Sampson	0.77	0.23	0.509832621	0.490167439	0	22	0.04986081	441.2282891	1	0	0	G37016309707005	39750	18118	77000	Coastal Plain	CLINTON
G37016309707005017	G3701630970700	Sampson	0	1	0	0.999999821	0	2	0.017458148	114.5596903	1	0	0	G37016309707005	39750	18118	77000	Coastal Plain	CLINTON
G37016309707005028	G3701630970700	Sampson	0.38	0.45	0.322663635	0.665723622	0.011612708	134	1.419345754	94.40969517	1	1	0	G37016309707005	39750	18118	77000	Coastal Plain	CLINTON
G37016309707005029	G3701630970700	Sampson	1	0	0	1.000000358	0	31	0.005127202	6046.18229	0	0	0	G37016309707005	39750	18118	77000	Coastal Plain	CLINTON
G37016309707005033	G3701630970700	Sampson	0.63	0.35	0.881344795	0.118655272	0	123	0.319073919	385.4906116	1	0	0	G37016309707005	39750	18118	77000	Coastal Plain	CLINTON
G37016309708002000	G3701630970800	Sampson	0.04	0.92	0.071427412	0.928331852	0.000240763	51	0.166349761	306.582947	1	1	0	G37016309708002	21281	12829	68500	Coastal Plain	CLINTON
G37016309708002002	G3701630970800	Sampson	0.05	0.73	0.115994237	0.884005785	0	80	0.459507634	174.0993925	1	1	0	G37016309708002	21281	12829	68500	Coastal Plain	CLINTON
G37016309708002017	G3701630970800	Sampson	0.71	0.25	0.005429845	0.97120744	0.023362723	52	0.395304221	131.5442569	1	0	0	G37016309708002	21281	12829	68500	Coastal Plain	CLINTON
G37016309708002018	G3701630970800	Sampson	0.4	0.48	0.027080085	0.944459707	0.028460188	85	0.678839807	125.2136353	1	1	0	G37016309708002	21281	12829	68500	Coastal Plain	CLINTON
G37016309708002019	G3701630970800	Sampson	0	1	0	1.000000715	0	4	0.001164743	3434.234429	1	0	0	G37016309708002	21281	12829	68500	Coastal Plain	CLINTON
G37016309708002024	G3701630970800	Sampson	0.14	0.33	0.002681109	0.988900363	0.008418507	21	0.393766899	53.33104444	1	1	0	G37016309708002	21281	12829	68500	Coastal Plain	CLINTON
G37016309708002026	G3701630970800	Sampson	0.02	0.2	0.001078062	0.998921931	0	81	0.249237847	324.9907703	1	0	0	G37016309708002	21281	12829	68500	Coastal Plain	CLINTON
G37016309708002031	G3701630970800	Sampson	0.44	0.39	0.091286764	0.337952942	0.570760209	18	0.043704622	411.8557514	1	1	0	G37016309708002	21281	12829	68500	Coastal Plain	CLINTON
G37016309708002034	G3701630970800	Sampson	0.84	0.16	0	0.999999702	0	19	0.007669552	2477.328467	1	0	0	G37016309708002	21281	12829	68500	Coastal Plain	CLINTON
G37016309708002036	G3701630970800	Sampson	0.54	0.46	0	1.000000119	0	26	0.015518386	1675.431984	1	0	0	G37016309708002	21281	12829	68500	Coastal Plain	CLINTON
G37016309708002037	G3701630970800	Sampson	0.46	0.36	0	0.999999821	0	39	0.005644253	6909.683295	1	0	0	G37016309708002	21281	12829	68500	Coastal Plain	CLINTON
G37016309708003000	G3701630970800	Sampson	0.26	0.24	0.673607945	0.326392084	0	352	2.171028949	162.135102	1	0	0	G37016309708003	38125	23061	79200	Coastal Plain	CLINTON
G37016309708003001	G3701630970800	Sampson	0.79	0.21	0	0.999999821	0	19	0.005247033	3621.094346	0	0	0	G37016309708003	38125	23061	79200	Coastal Plain	CLINTON
G37016309708003003	G3701630970800	Sampson	0	1	2.37E-07	0.999999762	0	31	0.305877247	101.3478454	1	0	0	G37016309708003	38125	23061	79200	Coastal Plain	CLINTON
G37016309708003008	G3701630970800	Sampson	1	0	0.862460256	0.137539446	0	37	0.014345177	2579.264071	0	0	0	G37016309708003	38125	23061	79200	Coastal Plain	CLINTON
G37016309708003009	G3701630970800	Sampson	0.22	0.61	0.021981202	0.97801882	0	18	0.181653149	99.0899419	1	0	0	G37016309708003	38125	23061	79200	Coastal Plain	CLINTON
G37016309708003010	G3701630970800	Sampson	0.49	0.45	0.012452856	0.987547159	0	97	0.271562558	357.1920987	1	0	0	G37016309708003	38125	23061	79200	Coastal Plain	CLINTON
G37016309708003011	G3701630970800	Sampson	0.18	0.82	0.00301426	0.996985793	0	17	0.108402826	156.82248	0	0	0	G37016309708003	38125	23061	79200	Coastal Plain	CLINTON
G37016309708003014	G3701630970800	Sampson	0	1	0.73551327	0.174844682	0.089642085	18	0.018627695	966.3031319	1	1	0	G37016309708003	38125	23061	79200	Coastal Plain	CLINTON
G37016309708003015	G3701630970800	Sampson	0	0.17	0.534314454	0.465685546	0	6	0.014953736	401.2375288	0	0	0	G37016309708003	38125	23061	79200	Coastal Plain	CLINTON
G37016309708003016	G3701630970800	Sampson	0.08	0.79	0.33291918	0.414778173	0.252302647	48	0.087427757	549.0247251	1	1	0	G37016309708003	38125	23061	79200	Coastal Plain	CLINTON
G37016309708003019	G3701630970800	Sampson	0	1	0.008817722	0.989697337	0.001484932	18	0.920388917	19.55694998	1	1	0	G37016309708003	38125	23061	79200	Coastal Plain	CLINTON
G37016309708003022	G3701630970800	Sampson	0.23	0.59	0.682972074	0.317027926	0	179	1.243338252	143.9672589	1	0	0	G37016309708003	38125	23061	79200	Coastal Plain	CLINTON
G37016309708005007	G3701630970800	Sampson	0.06	0.88	0.44827643	0.55172354	0	161	0.204818865	786.0604057	1	0	0	G37016309708005	27188	12533	59400	Coastal Plain	CLINTON
G37008709805001022	G3700870980500	Haywood	0	0.97	0.766478181	0.233521819	0	158	1.36329564	115.8956249	0	0	0	G37008709805001	43438	20011	79900	Mountain	CLYDE
G37008709805001025	G3700870980500	Haywood	0	1	0.832169592	0.167830437	0	105	0.658543393	159.4427962	0	0	0	G37008709805001	43438	20011	79900	Mountain	CLYDE
G37008709805001032	G3700870980500	Haywood	0	0.92	0.839544177	0.160455883	0	12	0.091858162	130.6361868	0	0	0	G37008709805001	43438	20011	79900	Mountain	CLYDE
G37008709805001033	G3700870980500	Haywood	0	0.95	0.002825872	0.98090595	0.016268165	151	0.426724519	353.8582702	1	0	0	G37008709805001	43438	20011	79900	Mountain	CLYDE
G37008709805001034	G3700870980500	Haywood	0	1	0.093510874	0.906489015	0	18	0.105157194	171.172311	0	0	0	G37008709805001	43438	20011	79900	Mountain	CLYDE
G37008709805001035	G3700870980500	Haywood	0	1	0	1.000000477	0	1	0.002564125	389.9965686	0	0	0	G37008709805001	43438	20011	79900	Mountain	CLYDE
G37008709805001040	G3700870980500	Haywood	0	0.94	0.260654092	0.739346027	0	16	0.048122594	332.4841557	0	0	0	G37008709805001	43438	20011	79900	Mountain	CLYDE
G37008709805001041	G3700870980500	Haywood	0	1	0	0.99999994	0	8	0.017657108	453.0753332	0	0	0	G37008709805001	43438	20011	79900	Mountain	CLYDE
G37008709805001042	G3700870980500	Haywood	0	1	0.001309154	0.991026163	0.007664656	46	0.096123336	478.5518489	0	0	0	G37008709805001	43438	20011	79900	Mountain	CLYDE
G37008709805001043	G3700870980500	Haywood	0	1	0.005012156	0.984915435	0.010072525	61	0.060512883	1008.04981	0	0	0	G37008709805001	43438	20011	79900	Mountain	CLYDE
G37008709805001051	G3700870980500	Haywood	0	0.95	0	1.000000119	0	19	0.05745084	330.7175314	0	0	0	G37008709805001	43438	20011	79900	Mountain	CLYDE
G37008709805001053	G3700870980500	Haywood	0	1	0.194702297	0.805297732	0	129	0.186465629	691.8165066	0	0	0	G37008709805001	43438	20011	79900	Mountain	CLYDE
G37008709805001063	G3700870980500	Haywood	0	1	0	0.999999762	0	6	0.002698406	2223.53476	0	0	0	G37008709805001	43438	20011	79900	Mountain	CLYDE
G37008709805001064	G3700870980500	Haywood	0	1	0	1.000000119	0	2	0.004633013	431.6845232	0	1	0	G37008709805001	43438	20011	79900	Mountain	CLYDE
G37008709805002000	G3700870980500	Haywood	0.01	0.96	0	0.99999994	0	84	0.045868512	1831.32165	0	1	0	G37008709805002	39028	18058	92100	Mountain	CLYDE
G37008709805002001	G3700870980500	Haywood	0.01	0.99	0.414286494	0.585713565	0	149	0.137804722	1081.240164	0	1	0	G37008709805002	39028	18058	92100	Mountain	CLYDE
G37008709805002008	G3700870980500	Haywood	0	1	0.334803253	0.665196896	0	18	0.009302428	1934.978788	0	1	0	G37008709805002	39028	18058	92100	Mountain	CLYDE
G37008709805002009	G3700870980500	Haywood	0	1	0	1.000000238	0	11	0.001658888	6630.949483	0	0	0	G37008709805002	39028	18058	92100	Mountain	CLYDE
G37008709805002010	G3700870980500	Haywood	0	0.98	0.789798558	0.210201398	0	157	0.095507151	1643.855963	0	1	0	G37008709805002	39028	18058	92100	Mountain	CLYDE
G37008709805002017	G3700870980500	Haywood	0	1	0	0.999999821	0	5	0.001559003	3207.178526	1	1	0	G37008709805002	39028	18058	92100	Mountain	CLYDE
G37008709805002019	G3700870980500	Haywood	0.04	0.96	0	1.000000477	0	48	0.009665368	4966.184169	0	1	0	G37008709805002	39028	18058	92100	Mountain	CLYDE
G37008709805002020	G3700870980500	Haywood	0	0.95	0	0.999999821	0	20	0.00291687	6856.665081	0	1	0	G37008709805002	39028	18058	92100	Mountain	CLYDE
G37008709805002022	G3700870980500	Haywood	0	1	0	0.999999166	0	21	0.001901681	11042.85992	0	1	0	G37008709805002	39028	18058	92100	Mountain	CLYDE
G37008709805002023	G3700870980500	Haywood	0	0.93	0	1	0	15	0.003255729	4607.262921	0	1	0	G37008709805002	39028	18058	92100	Mountain	CLYDE
G37008709805002024	G3700870980500	Haywood	0	1	0	1	0	10	0.019176188	521.4800822	0	0	0	G37008709805002	39028	18058	92100	Mountain	CLYDE
G37008709805003001	G3700870980500	Haywood	0	1	0	0.999999583	0	5	0.011366534	439.8878374	0	0	0	G37008709805003	38056	17283	79700	Mountain	CLYDE
G37008709805003002	G3700870980500	Haywood	0.03	0.97	0	1	0	63	0.093839405	671.3597572	0	0	0	G37008709805003	38056	17283	79700	Mountain	CLYDE
G37008709805003003	G3700870980500	Haywood	0	1	0	0.999998987	0	2	0.002422041	825.749766	0	0	0	G37008709805003	38056	17283	79700	Mountain	CLYDE
G37008709805003004	G3700870980500	Haywood	0.01	0.92	0.083298236	0.916701794	0	424	0.260467095	1627.844778	1	1	0	G37008709805003	38056	17283	79700	Mountain	CLYDE
G37008709805003006	G3700870980500	Haywood	0	1	0	0.999999881	0	69	0.028226675	2444.496173	1	1	0	G37008709805003	38056	17283	79700	Mountain	CLYDE
G37008709805003007	G3700870980500	Haywood	0	1	0	0.999999523	0	11	0.003310963	3322.296246	0	1	0	G37008709805003	38056	17283	79700	Mountain	CLYDE
G37008709805003008	G3700870980500	Haywood	0	0.95	0	0.999999225	0	38	0.001981496	19177.42691	0	1	0	G37008709805003	38056	17283	79700	Mountain	CLYDE
G37008709805003009	G3700870980500	Haywood	0	1	0	1.000001669	0	14	0.000421345	33226.91713	0	1	0	G37008709805003	38056	17283	79700	Mountain	CLYDE
G37008709805003010	G3700870980500	Haywood	0	1	0	1.000000238	0	9	0.007234206	1244.089514	1	1	0	G37008709805003	38056	17283	79700	Mountain	CLYDE
G37008709805003011	G3700870980500	Haywood	0	1	0.012201101	0.987798631	0	31	0.006302905	4918.367025	0	1	0	G37008709805003	38056	17283	79700	Mountain	CLYDE
G37008709805003012	G3700870980500	Haywood	0	0.78	0	1.000000358	0	9	0.000513949	17511.45236	0	1	0	G37008709805003	38056	17283	79700	Mountain	CLYDE
G37008709805003013	G3700870980500	Haywood	0	1	0.80182153	0.198178738	0	5	0.003537565	1413.40166	1	1	0	G37008709805003	38056	17283	79700	Mountain	CLYDE
G37008709805003018	G3700870980500	Haywood	0.01	0.99	0	1	0	80	0.016075708	4976.452576	0	1	0	G37008709805003	38056	17283	79700	Mountain	CLYDE
G37008709805003019	G3700870980500	Haywood	0	1	0	0.999999881	0	3	0.036832978	81.44874984	0	1	0	G37008709805003	38056	17283	79700	Mountain	CLYDE
G37008709805003020	G3700870980500	Haywood	0	1	0	1.000000238	0	10	0.006851589	1459.515405	0	0	0	G37008709805003	38056	17283	79700	Mountain	CLYDE
G37008709805003022	G3700870980500	Haywood	0	0.98	0	1	0	46	0.086844637	529.6815278	0	0	0	G37008709805003	38056	17283	79700	Mountain	CLYDE
G37008709805003023	G3700870980500	Haywood	0	1	0	0.999999702	0	3	0.003015658	994.8078186	0	0	0	G37008709805003	38056	17283	79700	Mountain	CLYDE
G37008709805004000	G3700870980500	Haywood	0	0.94	0	0.954344749	0.045654678	17	0.003487685	4874.293425	0	0	0	G37008709805004	35089	17207	92300	Mountain	CLYDE
G37008709805004018	G3700870980500	Haywood	0	0.79	0.335916787	0.528300107	0.135783145	33	0.006009239	5491.544234	0	0	0	G37008709805004	35089	17207	92300	Mountain	CLYDE
G37008709805004032	G3700870980500	Haywood	0	1	0	0.784426391	0.215573035	12	0.001566503	7660.372972	0	0	0	G37008709805004	35089	17207	92300	Mountain	CLYDE
G37008709805004034	G3700870980500	Haywood	0	1	0.001395917	0.791891634	0.206713076	12	0.007173766	1672.761567	0	1	0	G37008709805004	35089	17207	92300	Mountain	CLYDE
G37008709805004036	G3700870980500	Haywood	0	1	0.002513751	0.493930042	0.503555907	10	0.003105768	3219.815739	0	0	0	G37008709805004	35089	17207	92300	Mountain	CLYDE
G37008709805004051	G3700870980500	Haywood	0	1	0.251376063	0.409470648	0.339153479	8	0.014950845	535.0868073	0	0	0	G37008709805004	35089	17207	92300	Mountain	CLYDE
G37008709805004052	G3700870980500	Haywood	0	1	0	0.999999523	0	20	0.002392954	8357.87178	0	0	0	G37008709805004	35089	17207	92300	Mountain	CLYDE
G37008709805004053	G3700870980500	Haywood	0	1	0	0.999492347	0.000507699	13	0.036549374	355.6832504	0	0	0	G37008709805004	35089	17207	92300	Mountain	CLYDE
G37008709805004055	G3700870980500	Haywood	0	0.99	0.366030041	0.633541851	0.000428129	188	0.833335266	225.5994767	1	1	0	G37008709805004	35089	17207	92300	Mountain	CLYDE
G37008709805004058	G3700870980500	Haywood	0.01	0.99	0.785263896	0.214736149	0	93	0.239039498	389.0570421	0	1	0	G37008709805004	35089	17207	92300	Mountain	CLYDE
G37008709805004060	G3700870980500	Haywood	0	1	0	1	0	11	0.007314294	1503.904561	0	0	0	G37008709805004	35089	17207	92300	Mountain	CLYDE
G37008709805004061	G3700870980500	Haywood	0	1	0	0.999999642	0	20	0.00322325	6204.916617	0	0	0	G37008709805004	35089	17207	92300	Mountain	CLYDE
G37008709805004069	G3700870980500	Haywood	0	1	0	1.000000834	0	9	0.003569877	2521.095204	0	0	0	G37008709805004	35089	17207	92300	Mountain	CLYDE
G37008709805005000	G3700870980500	Haywood	0	1	0.242846057	0.757153928	0	99	0.281110712	352.174413	1	0	0	G37008709805005	34453	20162	97900	Mountain	CLYDE
G37008709805005001	G3700870980500	Haywood	0	1	0.632984519	0.367015511	0	59	0.121793731	484.4255899	1	0	0	G37008709805005	34453	20162	97900	Mountain	CLYDE
G37008709805005002	G3700870980500	Haywood	0	1	0.821498454	0.178501472	0	21	0.044080074	476.4057354	1	0	0	G37008709805005	34453	20162	97900	Mountain	CLYDE
G37008709805005006	G3700870980500	Haywood	0	1	0.019709669	0.980290353	0	46	0.128678763	357.4793469	1	0	0	G37008709805005	34453	20162	97900	Mountain	CLYDE
G37008709805005007	G3700870980500	Haywood	0	0.67	0	1.000000477	0	15	0.004982014	3010.830821	1	0	0	G37008709805005	34453	20162	97900	Mountain	CLYDE
G37008709805005008	G3700870980500	Haywood	0	1	0	0.999999881	0	37	0.04986692	741.9748376	1	0	0	G37008709805005	34453	20162	97900	Mountain	CLYDE
G37008709805005014	G3700870980500	Haywood	0	1	0	1.000000238	0	9	0.006740703	1335.172265	1	0	0	G37008709805005	34453	20162	97900	Mountain	CLYDE
G37008709805005016	G3700870980500	Haywood	0	1	0	0.976849139	0.023150736	20	0.084653707	236.2566343	1	1	0	G37008709805005	34453	20162	97900	Mountain	CLYDE
G37008709805005020	G3700870980500	Haywood	0	1	0.005545882	0.994454145	0	88	0.275732296	319.1501364	1	0	0	G37008709805005	34453	20162	97900	Mountain	CLYDE
G37008709805005022	G3700870980500	Haywood	0	0.73	0.005765084	0.994235098	0	15	0.023099297	649.3704039	1	0	0	G37008709805005	34453	20162	97900	Mountain	CLYDE
G37008709805005023	G3700870980500	Haywood	0	1	0.001010368	0.997785389	0.001204215	30	0.13188979	227.4626411	1	1	0	G37008709805005	34453	20162	97900	Mountain	CLYDE
G37002300209002000	G3700230020900	Burke	0	0.99	0.32481575	0.659018576	0.016165678	75	1.212271965	61.8673055	1	0	0	G37002300209002	42212	22206	91700	Mountain	CONNELLY SPRINGS
G37002300210001025	G3700230021000	Burke	0	1	0.143797874	0.790936893	0.065265205	1	0.39880639	2.507482391	1	1	0	G37002300210001	33056	15059	60000	Mountain	CONNELLY SPRINGS
G37007709706001050	G3700770970600	Granville	1	0	0.481500357	0.518499553	0	2	0.021055861	94.98542923	1	1	0	G37007709706001	51420	18395	107900	Piedmont	CREEDMOOR
G37007709706001051	G3700770970600	Granville	0	1	0.108259656	0.891740322	0	2	0.00114358	1748.894079	1	0	0	G37007709706001	51420	18395	107900	Piedmont	CREEDMOOR
G37007709706001052	G3700770970600	Granville	0	1	0.106563292	0.893436372	0	3	0.00085097	3525.387205	0	1	0	G37007709706001	51420	18395	107900	Piedmont	CREEDMOOR
G37007709706001053	G3700770970600	Granville	0	1	0.435356617	0.564643383	0	11	0.007492668	1468.101978	1	1	0	G37007709706001	51420	18395	107900	Piedmont	CREEDMOOR
G37007709706002025	G3700770970600	Granville	0	1	0.729768693	0.270231277	0	12	0.367457349	32.6568513	1	0	0	G37007709706002	43013	15136	97900	Piedmont	CREEDMOOR
G37007709706002027	G3700770970600	Granville	0.53	0.44	0.689488351	0.310511619	0	79	0.39190768	201.578086	1	1	0	G37007709706002	43013	15136	97900	Piedmont	CREEDMOOR
G37007709706002028	G3700770970600	Granville	0	1	0.800195277	0.199804753	0	4	0.055112482	72.57883971	1	1	0	G37007709706002	43013	15136	97900	Piedmont	CREEDMOOR
G37007709706003001	G3700770970600	Granville	0.15	0.85	0.707254589	0.292745441	0	39	1.131927978	34.45448894	1	0	0	G37007709706003	43684	19703	111900	Piedmont	CREEDMOOR
G37007709706003003	G3700770970600	Granville	0.11	0.88	0.817321658	0.182678327	0	180	2.429483526	74.08982118	1	1	0	G37007709706003	43684	19703	111900	Piedmont	CREEDMOOR
G37007709706003012	G3700770970600	Granville	0.15	0.85	0.191012412	0.808987677	0	13	0.117100821	111.0154468	1	1	0	G37007709706003	43684	19703	111900	Piedmont	CREEDMOOR
G37007709706003014	G3700770970600	Granville	0.06	0.84	0.372103542	0.262375474	0.365521014	32	0.098514914	324.8239146	1	1	0	G37007709706003	43684	19703	111900	Piedmont	CREEDMOOR
G37007709706003020	G3700770970600	Granville	0	1	0.689993083	0.228229076	0.081777841	6	0.338250379	17.73833934	1	1	0	G37007709706003	43684	19703	111900	Piedmont	CREEDMOOR
G37007709706003021	G3700770970600	Granville	0	1	0.407253653	0.592746317	0	17	0.549202619	30.95396745	1	1	0	G37007709706003	43684	19703	111900	Piedmont	CREEDMOOR
G37007709706003022	G3700770970600	Granville	0	1	0.293353707	0.706646264	0	4	0.049527315	80.76351432	1	0	0	G37007709706003	43684	19703	111900	Piedmont	CREEDMOOR
G37007709706004004	G3700770970600	Granville	0	1	0.006518127	0.993481815	0	5	0.015610442	320.2984257	0	1	0	G37007709706004	35776	19929	89400	Piedmont	CREEDMOOR
G37007709706004006	G3700770970600	Granville	0.17	0.83	0.042453244	0.949185908	0.008360862	12	0.093003424	129.0275071	1	1	0	G37007709706004	35776	19929	89400	Piedmont	CREEDMOOR
G37007709706004053	G3700770970600	Granville	0.11	0.89	0.697251022	0.302748978	0	72	1.74946097	41.15553375	0	0	0	G37007709706004	35776	19929	89400	Piedmont	CREEDMOOR
G37007709706004064	G3700770970600	Granville	0	1	0.000141036	0.999858737	0	4	0.03815947	104.8232577	1	1	0	G37007709706004	35776	19929	89400	Piedmont	CREEDMOOR
G37007709706004065	G3700770970600	Granville	0.32	0.65	0.178422868	0.821577132	0	31	0.326232419	95.02427783	0	0	0	G37007709706004	35776	19929	89400	Piedmont	CREEDMOOR
G37007709706005007	G3700770970600	Granville	1	0	0.446423739	0.506307244	0.047269065	20	0.525963192	38.02547458	1	1	0	G37007709706005	35694	17129	88000	Piedmont	CREEDMOOR
G37007709706005008	G3700770970600	Granville	0.77	0	0.088945903	0.90287143	0.008182686	13	0.129685361	100.2426172	1	1	0	G37007709706005	35694	17129	88000	Piedmont	CREEDMOOR
G37007709706005023	G3700770970600	Granville	0.08	0.92	0	1	0	52	0.143078853	363.4359592	0	0	0	G37007709706005	35694	17129	88000	Piedmont	CREEDMOOR
G37007709706005025	G3700770970600	Granville	0.21	0.76	0.822389841	0.177474529	0.000135655	63	1.478737474	42.60391118	0	0	0	G37007709706005	35694	17129	88000	Piedmont	CREEDMOOR
G37007709706005027	G3700770970600	Granville	0.63	0.38	0.034404162	0.895840168	0.06975564	16	0.489082574	32.71431217	0	0	0	G37007709706005	35694	17129	88000	Piedmont	CREEDMOOR
G37007709706005029	G3700770970600	Granville	1	0	0.008992319	0.893951178	0.097056457	8	0.099691035	80.24793821	1	1	0	G37007709706005	35694	17129	88000	Piedmont	CREEDMOOR
G37018709501002007	G3701870950100	Washington	0	1	0.545393407	0.450974613	0.003631956	9	1.805137714	4.98576919	1	0	0	G37018709501002	22875	15869	47200	Coastal Plain	CRESWELL
G37018709501002012	G3701870950100	Washington	0.3	0.47	0.605782568	0.394217432	0	113	1.243080421	90.90320955	1	1	0	G37018709501002	22875	15869	47200	Coastal Plain	CRESWELL
G37018709501002014	G3701870950100	Washington	0.13	0.88	0.643328071	0.356671959	0	8	0.763848616	10.47327944	1	0	0	G37018709501002	22875	15869	47200	Coastal Plain	CRESWELL
G37018709501002016	G3701870950100	Washington	0	0.88	0.714509308	0.285490662	0	8	1.079089762	7.413655733	1	1	0	G37018709501002	22875	15869	47200	Coastal Plain	CRESWELL
G37018709501002026	G3701870950100	Washington	0.09	0.91	0.763287485	0.235215247	0.001497292	64	1.434862398	44.60358015	1	1	0	G37018709501002	22875	15869	47200	Coastal Plain	CRESWELL
G37018709501002031	G3701870950100	Washington	0.18	0.51	0.094111927	0.84038496	0.065503056	39	0.359733353	108.4136337	0	1	0	G37018709501002	22875	15869	47200	Coastal Plain	CRESWELL
G37018709501002044	G3701870950100	Washington	0.83	0.17	0.653413713	0.346475154	0.000111129	52	0.986033933	52.73652179	1	1	0	G37018709501002	22875	15869	47200	Coastal Plain	CRESWELL
G37018709503001000	G3701870950300	Washington	0.67	0.33	0.814787388	0.185212597	0	45	0.974466281	46.17912479	1	0	0	G37018709503001	34625	16583	64500	Coastal Plain	CRESWELL
G37018709503001002	G3701870950300	Washington	0.66	0.23	0.785199046	0.214800954	0	74	0.805562678	91.86125674	0	0	0	G37018709503001	34625	16583	64500	Coastal Plain	CRESWELL
G37016900701004003	G3701690070100	Stokes	0	1	0.885327756	0.114672251	0	50	2.300819238	21.73138993	0	0	0	G37016900701004	40625	22001	63300	Piedmont	DANBURY
G37016900702003000	G3701690070200	Stokes	0	1	0.103717647	0.852151692	0.044130692	7	0.645099356	10.85104169	0	0	0	G37016900702003	37902	19541	90300	Piedmont	DANBURY
G37016900702003001	G3701690070200	Stokes	0.09	0.9	0.421897888	0.564699173	0.013402947	91	1.012863816	89.84425996	1	0	0	G37016900702003	37902	19541	90300	Piedmont	DANBURY
G37016900702003022	G3701690070200	Stokes	0	1	0	0.999999583	0	3	0.008453833	354.8686024	0	0	0	G37016900702003	37902	19541	90300	Piedmont	DANBURY
G37016900702003023	G3701690070200	Stokes	0	1	0	1.000000477	0	2	0.013318616	150.1657527	0	0	0	G37016900702003	37902	19541	90300	Piedmont	DANBURY
G37016900702003024	G3701690070200	Stokes	0	0.93	0	1	0	14	0.004720799	2965.599958	0	0	0	G37016900702003	37902	19541	90300	Piedmont	DANBURY
G37016900702003025	G3701690070200	Stokes	1	0	0	0.999999285	0	1	0.010968564	91.16963324	0	0	0	G37016900702003	37902	19541	90300	Piedmont	DANBURY
G37016900702003026	G3701690070200	Stokes	0	1	0	0.99999994	0	2	0.01620097	123.4493978	0	0	0	G37016900702003	37902	19541	90300	Piedmont	DANBURY
G37016900702003028	G3701690070200	Stokes	0	0.5	0	1	0	2	0.024928665	80.22892575	0	0	0	G37016900702003	37902	19541	90300	Piedmont	DANBURY
G37016900702003033	G3701690070200	Stokes	0.33	0.65	0.164991736	0.541761041	0.293247177	40	0.142364146	280.9696203	0	0	0	G37016900702003	37902	19541	90300	Piedmont	DANBURY
G37016900702003052	G3701690070200	Stokes	0	1	0.003929228	0.996009469	6.13E-05	8	0.246710116	32.42672058	0	0	0	G37016900702003	37902	19541	90300	Piedmont	DANBURY
G37016900702003053	G3701690070200	Stokes	0	1	0.004656801	0.995343268	0	30	0.3379962	88.75839424	0	0	0	G37016900702003	37902	19541	90300	Piedmont	DANBURY
G37016900702003054	G3701690070200	Stokes	0	1	0.562770844	0.437211663	1.74E-05	20	0.476903618	41.93719497	0	0	0	G37016900702003	37902	19541	90300	Piedmont	DANBURY
G37016900702003076	G3701690070200	Stokes	0	1	0.009424376	0.990575671	0	4	0.092357286	43.31006442	0	0	0	G37016900702003	37902	19541	90300	Piedmont	DANBURY
G37011900064012000	G3701190006401	Mecklenburg	0	1	0	1.000000119	0	13	0.040362276	322.0829298	0	0	0	G37011900064012	76416	18883	271400	Piedmont	DAVIDSON
G37011900064012002	G3701190006401	Mecklenburg	0	0.97	0.003893416	0.984340608	0.011765974	30	0.854323505	35.11550347	0	0	0	G37011900064012	76416	18883	271400	Piedmont	DAVIDSON
G37011900064013001	G3701190006401	Mecklenburg	0	1	0.002349253	0.997650743	0	18	0.416654387	43.20127317	0	0	0	G37011900064013	107495	45043	328400	Piedmont	DAVIDSON
G37009909504002047	G3700990950400	Jackson	0	1	0.045407649	0.926980257	0.027612111	2	0.015845855	126.2159708	1	1	0	G37009909504002	24440	17474	95300	Mountain	DILLSBORO
G37009909504002102	G3700990950400	Jackson	0	1	0.009367159	0.682209283	0.308423811	8	0.001542886	5185.088815	0	0	0	G37009909504002	24440	17474	95300	Mountain	DILLSBORO
G37017109910002000	G3701710991000	Surry	0	0.97	0.528871477	0.471128523	0	120	0.86109663	139.3571822	1	0	0	G37017109910002	27625	14996	78800	Piedmont	DOBSON
G37017109910002003	G3701710991000	Surry	0.01	0.92	0.091322064	0.88936156	0.019316401	172	0.832925705	206.5010109	1	1	0	G37017109910002	27625	14996	78800	Piedmont	DOBSON
G37017109910002004	G3701710991000	Surry	0	1	0	1	0	14	0.009216636	1518.99247	0	0	0	G37017109910002	27625	14996	78800	Piedmont	DOBSON
G37017109910002005	G3701710991000	Surry	0	1	0	0.999999762	0	19	0.022419537	847.475133	0	0	0	G37017109910002	27625	14996	78800	Piedmont	DOBSON
G37017109910002020	G3701710991000	Surry	0	0.93	0.009195326	0.913689673	0.07711498	45	0.214310826	209.9753934	1	0	0	G37017109910002	27625	14996	78800	Piedmont	DOBSON
G37017109910002022	G3701710991000	Surry	0	1	0	1	0	14	0.097816991	143.1244191	0	0	0	G37017109910002	27625	14996	78800	Piedmont	DOBSON
G37017109910002023	G3701710991000	Surry	0	1	0.620470405	0.379529625	0	79	0.66746657	118.3579876	0	0	0	G37017109910002	27625	14996	78800	Piedmont	DOBSON
G37017109910002024	G3701710991000	Surry	0	1	0.446872532	0.553127468	0	10	0.209484282	47.73627832	0	0	0	G37017109910002	27625	14996	78800	Piedmont	DOBSON
G37017109910002028	G3701710991000	Surry	0	1	0	0.99999994	0	10	0.013804968	724.3769216	0	0	0	G37017109910002	27625	14996	78800	Piedmont	DOBSON
G37017109910002030	G3701710991000	Surry	0	0.94	0.010426009	0.989573956	0	33	0.040010795	824.7774118	0	0	0	G37017109910002	27625	14996	78800	Piedmont	DOBSON
G37017109910002032	G3701710991000	Surry	0	1	0.315921009	0.428033978	0.256045015	2	0.000632851	3160.30198	0	0	0	G37017109910002	27625	14996	78800	Piedmont	DOBSON
G37017109910003023	G3701710991000	Surry	0	1	0.515217364	0.483978391	0.000804227	63	0.96823324	65.06696672	1	1	0	G37017109910003	33646	22129	88100	Piedmont	DOBSON
G37017109910003028	G3701710991000	Surry	0	1	0.052508812	0.947491825	0	13	0.001277052	10179.69527	1	0	0	G37017109910003	33646	22129	88100	Piedmont	DOBSON
G37017109910003029	G3701710991000	Surry	0.01	0.86	0.006872932	0.991897106	0.001229998	178	1.101017457	161.6686446	1	0	0	G37017109910003	33646	22129	88100	Piedmont	DOBSON
G37017109910003039	G3701710991000	Surry	0	1	0.591442227	0.408557743	0	34	0.471010607	72.18521087	1	0	0	G37017109910003	33646	22129	88100	Piedmont	DOBSON
G37017109910004016	G3701710991000	Surry	0.17	0.83	0.001875865	0.998124123	0	66	0.40369401	163.4901642	0	1	0	G37017109910004	37024	21266	98200	Piedmont	DOBSON
G37017109910004017	G3701710991000	Surry	0	0.79	0.005296531	0.994703531	0	34	0.463019504	73.431032	0	0	0	G37017109910004	37024	21266	98200	Piedmont	DOBSON
G37017109910004031	G3701710991000	Surry	0	1	0.312589049	0.687410951	0	18	0.167084229	107.7300957	0	0	0	G37017109910004	37024	21266	98200	Piedmont	DOBSON
G37017109910004033	G3701710991000	Surry	0	0.89	0.01094522	0.980427325	0.008627444	89	0.292952279	303.803747	0	0	0	G37017109910004	37024	21266	98200	Piedmont	DOBSON
G37017109910004034	G3701710991000	Surry	0	1	0	1.000000119	0	20	0.012778346	1565.147815	0	0	0	G37017109910004	37024	21266	98200	Piedmont	DOBSON
G37017109910006000	G3701710991000	Surry	0.01	0.91	0.796994805	0.203005165	0	275	1.564673034	175.7555694	0	0	0	G37017109910006	36719	16574	95000	Piedmont	DOBSON
G37017109910006001	G3701710991000	Surry	0	1	0	1	0	25	0.029340853	852.0543146	0	0	0	G37017109910006	36719	16574	95000	Piedmont	DOBSON
G37017109910006002	G3701710991000	Surry	0	0.5	0	1.000000119	0	8	0.008459361	945.6979354	0	0	0	G37017109910006	36719	16574	95000	Piedmont	DOBSON
G37017109910006003	G3701710991000	Surry	0.02	0.86	0.865908146	0.134091824	0	206	1.391825526	148.007057	0	0	0	G37017109910006	36719	16574	95000	Piedmont	DOBSON
G37017109910006006	G3701710991000	Surry	0	1	0	1.000000238	0	10	0.009099117	1099.007781	0	0	0	G37017109910006	36719	16574	95000	Piedmont	DOBSON
G37002300208011001	G3700230020801	Burke	0.16	0.68	0.617375135	0.370482065	0.0121428	255	2.45526352	103.8585056	1	1	0	G37002300208011	42284	19358	84500	Mountain	DREXEL
G37002300208011003	G3700230020801	Burke	0.02	0.95	0.044555813	0.955444127	0	102	0.325880084	312.9985692	1	1	0	G37002300208011	42284	19358	84500	Mountain	DREXEL
G37002300208011004	G3700230020801	Burke	0	1	0	1.000000119	0	3	0.006247723	480.1749548	1	0	0	G37002300208011	42284	19358	84500	Mountain	DREXEL
G37002300208011005	G3700230020801	Burke	0.05	0.87	0.033959389	0.966040621	0	334	0.527959808	632.6239142	1	0	0	G37002300208011	42284	19358	84500	Mountain	DREXEL
G37002300208011006	G3700230020801	Burke	0	0.8	0	1.000000119	0	5	0.007600048	657.8905632	1	0	0	G37002300208011	42284	19358	84500	Mountain	DREXEL
G37002300208011007	G3700230020801	Burke	0	0.18	0	1.000000119	0	11	0.009897318	1111.412227	1	0	0	G37002300208011	42284	19358	84500	Mountain	DREXEL
G37002300208011008	G3700230020801	Burke	0	0.25	0	0.999999702	0	51	0.004200807	12140.5248	1	0	0	G37002300208011	42284	19358	84500	Mountain	DREXEL
G37002300208011009	G3700230020801	Burke	0	0.3	0	0.999999821	0	27	0.002318427	11645.82749	1	1	0	G37002300208011	42284	19358	84500	Mountain	DREXEL
G37002300208011010	G3700230020801	Burke	0	1	0	0.999999821	0	8	0.003026683	2643.157677	1	0	0	G37002300208011	42284	19358	84500	Mountain	DREXEL
G37002300208011011	G3700230020801	Burke	0	1	0	1.000000119	0	18	0.002686241	6700.814676	1	0	0	G37002300208011	42284	19358	84500	Mountain	DREXEL
G37002300208011012	G3700230020801	Burke	0	0.97	0	0.999999881	0	35	0.042354677	826.3550173	1	0	0	G37002300208011	42284	19358	84500	Mountain	DREXEL
G37002300208011029	G3700230020801	Burke	0	1	0.034532074	0.591814101	0.373653519	8	0.011811498	677.3061394	1	1	0	G37002300208011	42284	19358	84500	Mountain	DREXEL
G37002300208011030	G3700230020801	Burke	0	1	0.013952806	0.873929441	0.112118062	18	0.009174758	1961.904595	1	0	0	G37002300208011	42284	19358	84500	Mountain	DREXEL
G37002300208011032	G3700230020801	Burke	0	1	0	1	0	2	0.002143239	933.1670765	0	1	0	G37002300208011	42284	19358	84500	Mountain	DREXEL
G37002300208011043	G3700230020801	Burke	0	1	8.50E-05	0.606733918	0.393180519	28	0.005159456	5426.929166	1	1	0	G37002300208011	42284	19358	84500	Mountain	DREXEL
G37002300208011045	G3700230020801	Burke	0	1	0	1.000000238	0	3	0.001134225	2644.976799	1	0	0	G37002300208011	42284	19358	84500	Mountain	DREXEL
G37002300208011051	G3700230020801	Burke	0	1	0.597985506	0.167561427	0.234453171	5	0.007946068	629.2420358	0	1	0	G37002300208011	42284	19358	84500	Mountain	DREXEL
G37002300208011052	G3700230020801	Burke	0.03	0.94	0.002010504	0.978063583	0.019925924	143	0.221202982	646.4650651	1	0	0	G37002300208011	42284	19358	84500	Mountain	DREXEL
G37002300208011054	G3700230020801	Burke	0.06	0.76	0.001037014	0.757377148	0.241585788	34	0.034455968	986.7666551	1	1	0	G37002300208011	42284	19358	84500	Mountain	DREXEL
G37002300208011063	G3700230020801	Burke	0.03	0.91	0.000272512	0.898467243	0.101260307	120	0.13969885	858.9906055	1	1	0	G37002300208011	42284	19358	84500	Mountain	DREXEL
G37002300208011064	G3700230020801	Burke	0	1	0	0.999999225	0	6	0.001053621	5694.648934	0	1	0	G37002300208011	42284	19358	84500	Mountain	DREXEL
G37002300208011069	G3700230020801	Burke	0	1	0	0.954803824	0.045196131	20	0.019967504	1001.627419	1	0	0	G37002300208011	42284	19358	84500	Mountain	DREXEL
G37002300208011070	G3700230020801	Burke	0	1	0	1	0	12	0.032437091	369.9468652	1	0	0	G37002300208011	42284	19358	84500	Mountain	DREXEL
G37002300208011071	G3700230020801	Burke	0	1	0	0.999999583	0	9	0.000421159	21369.57997	0	0	0	G37002300208011	42284	19358	84500	Mountain	DREXEL
G37002300208011072	G3700230020801	Burke	0	1	0	0.999998629	0	5	0.000818174	6111.168748	1	0	0	G37002300208011	42284	19358	84500	Mountain	DREXEL
G37002300208011074	G3700230020801	Burke	0	1	0.000405358	0.996885478	0.002709057	30	0.015906021	1886.078226	1	1	0	G37002300208011	42284	19358	84500	Mountain	DREXEL
G37002300208011075	G3700230020801	Burke	0	0.74	0.001600602	0.978145123	0.020254582	35	0.021347692	1639.52152	0	1	0	G37002300208011	42284	19358	84500	Mountain	DREXEL
G37002300208011076	G3700230020801	Burke	0.2	0.69	0.000289748	0.989616454	0.010093745	65	0.135000369	481.4801652	1	0	0	G37002300208011	42284	19358	84500	Mountain	DREXEL
G37002300208011077	G3700230020801	Burke	0	0.88	0.00142612	0.99857372	0	8	0.007779523	1028.340618	1	0	0	G37002300208011	42284	19358	84500	Mountain	DREXEL
G37002300208011078	G3700230020801	Burke	0	1	0.00364747	0.996352311	0	6	0.018201035	329.6515785	1	0	0	G37002300208011	42284	19358	84500	Mountain	DREXEL
G37002300208011079	G3700230020801	Burke	0.04	0.96	0.127536252	0.853449298	0.019014498	47	0.29794082	157.7494483	1	1	0	G37002300208011	42284	19358	84500	Mountain	DREXEL
G37002300208012005	G3700230020801	Burke	0.05	0.36	0.764393985	0.234710369	0.000895661	195	0.592851286	328.9189122	1	1	0	G37002300208012	34300	16327	73100	Mountain	DREXEL
G37002300208012006	G3700230020801	Burke	0	1	0.554730415	0.242440939	0.202828812	3	0.001824726	1644.082771	1	1	0	G37002300208012	34300	16327	73100	Mountain	DREXEL
G37002300208012007	G3700230020801	Burke	0	1	0.000209642	0.999789298	0	7	0.001663044	4209.150017	1	1	0	G37002300208012	34300	16327	73100	Mountain	DREXEL
G37002300208012008	G3700230020801	Burke	0.03	0.97	0.000471977	0.974014401	0.025513593	75	0.1295005	579.1483447	1	1	0	G37002300208012	34300	16327	73100	Mountain	DREXEL
G37002300208012009	G3700230020801	Burke	0	0.99	0.086359471	0.910060581	0.003579922	103	0.395351408	260.5277174	1	1	0	G37002300208012	34300	16327	73100	Mountain	DREXEL
G37002300208012011	G3700230020801	Burke	0	1	0.042976726	0.957023323	0	16	0.017912039	893.253991	0	1	0	G37002300208012	34300	16327	73100	Mountain	DREXEL
G37002300208012012	G3700230020801	Burke	0	1	0.781614661	0.218385013	0	15	0.017285885	867.7600417	1	1	0	G37002300208012	34300	16327	73100	Mountain	DREXEL
G37002300208012013	G3700230020801	Burke	0.02	0.98	0.208522633	0.785471474	0.006005929	102	0.181886247	560.7900628	1	1	0	G37002300208012	34300	16327	73100	Mountain	DREXEL
G37002300208012016	G3700230020801	Burke	0.45	0.53	0.638528466	0.360648878	0.000822677	339	0.565609292	599.353661	1	1	0	G37002300208012	34300	16327	73100	Mountain	DREXEL
G37002300208012022	G3700230020801	Burke	0.01	0.9	0.000889096	0.991978168	0.00713278	275	0.323012484	851.3602834	1	1	0	G37002300208012	34300	16327	73100	Mountain	DREXEL
G37002300208012025	G3700230020801	Burke	0	1	0	1.000000238	0	8	0.012828024	623.6346263	1	0	0	G37002300208012	34300	16327	73100	Mountain	DREXEL
G37002300208012026	G3700230020801	Burke	0	1	0.000236993	0.99943912	0.000323804	20	0.025750532	776.6829915	1	1	0	G37002300208012	34300	16327	73100	Mountain	DREXEL
G37002300208012034	G3700230020801	Burke	0	1	0	1	0	55	0.148733754	369.7882863	1	1	0	G37002300208012	34300	16327	73100	Mountain	DREXEL
G37002300208012035	G3700230020801	Burke	0	1	6.88E-05	0.999894023	3.72E-05	115	0.084362158	1363.170438	1	1	0	G37002300208012	34300	16327	73100	Mountain	DREXEL
G37002300208012036	G3700230020801	Burke	0	1	0.760803819	0.239196064	0	13	0.03769253	344.8959293	1	0	0	G37002300208012	34300	16327	73100	Mountain	DREXEL
G37002300208012037	G3700230020801	Burke	0	1	0	1	0	40	0.013028565	3070.177021	1	1	0	G37002300208012	34300	16327	73100	Mountain	DREXEL
G37002300208012038	G3700230020801	Burke	0	0.91	0	1.000000119	0	47	0.018981301	2476.121099	1	0	0	G37002300208012	34300	16327	73100	Mountain	DREXEL
G37002300208012039	G3700230020801	Burke	0	1	0.006188975	0.643136322	0.350674704	20	0.013234244	1511.230963	1	1	0	G37002300208012	34300	16327	73100	Mountain	DREXEL
G37002300208012051	G3700230020801	Burke	0.08	0.92	0.045639656	0.575031817	0.379328717	114	0.000870301	130989.0927	1	0	0	G37002300208012	34300	16327	73100	Mountain	DREXEL
G37002300208012052	G3700230020801	Burke	0	1	0.030270403	0.910667121	0.059062425	25	0.015272713	1636.906264	1	0	0	G37002300208012	34300	16327	73100	Mountain	DREXEL
G37002300208012053	G3700230020801	Burke	0	1	0.000772262	0.937450945	0.061776746	44	0.086770906	507.0824109	1	1	0	G37002300208012	34300	16327	73100	Mountain	DREXEL
G37002300208012054	G3700230020801	Burke	0	0.96	0.073292218	0.920811718	0.005896067	171	0.257334006	664.5060343	1	0	0	G37002300208012	34300	16327	73100	Mountain	DREXEL
G37002300208021000	G3700230020802	Burke	0	0.82	0	1.000000119	0	33	0.015603023	2114.974828	1	0	0	G37002300208021	43333	20622	109700	Mountain	DREXEL
G37002300208021001	G3700230020802	Burke	0	1	0	1.000000119	0	9	0.019843769	453.5428723	1	0	0	G37002300208021	43333	20622	109700	Mountain	DREXEL
G37002300208021002	G3700230020802	Burke	0	1	0.389532238	0.610467806	0	94	0.221371374	424.6258139	1	0	0	G37002300208021	43333	20622	109700	Mountain	DREXEL
G37002300208021003	G3700230020802	Burke	0	1	0.647655904	0.352344155	0	2	0.007862777	254.3630643	0	0	0	G37002300208021	43333	20622	109700	Mountain	DREXEL
G37002300208021005	G3700230020802	Burke	0	0.94	0.662089467	0.337910511	0	156	0.264296269	590.2466975	1	0	0	G37002300208021	43333	20622	109700	Mountain	DREXEL
G37002300208021006	G3700230020802	Burke	0	1	0.173262909	0.826737165	0	15	0.006281742	2387.872644	0	0	0	G37002300208021	43333	20622	109700	Mountain	DREXEL
G37002300208021007	G3700230020802	Burke	0	1	0	0.999999642	0	15	0.002544583	5894.875719	1	0	0	G37002300208021	43333	20622	109700	Mountain	DREXEL
G37002300208021008	G3700230020802	Burke	0	0.76	0	0.999999583	0	21	0.005819509	3608.551641	1	0	0	G37002300208021	43333	20622	109700	Mountain	DREXEL
G37002300208022000	G3700230020802	Burke	0	1	0.000648341	0.995141625	0.004210085	61	0.086919609	701.79791	1	0	0	G37002300208022	38992	19603	75300	Mountain	DREXEL
G37002300208022001	G3700230020802	Burke	0	1	0	0.978431165	0.021569012	14	0.020965712	667.7569502	1	0	0	G37002300208022	38992	19603	75300	Mountain	DREXEL
G37002300208022002	G3700230020802	Burke	0	0.56	0	0.999999881	0	32	0.032445145	986.2800688	0	0	0	G37002300208022	38992	19603	75300	Mountain	DREXEL
G37002300208022003	G3700230020802	Burke	0	0.58	0	1.000000119	0	12	0.004242435	2828.564303	1	0	0	G37002300208022	38992	19603	75300	Mountain	DREXEL
G37002300208022004	G3700230020802	Burke	0	0.91	0	1	0	78	0.239548814	325.6121323	1	0	0	G37002300208022	38992	19603	75300	Mountain	DREXEL
G37002300208022005	G3700230020802	Burke	0.08	0.72	0	0.999999702	0	25	0.00897113	2786.71686	1	0	0	G37002300208022	38992	19603	75300	Mountain	DREXEL
G37002300208022006	G3700230020802	Burke	0	0.65	0	1.000000119	0	17	0.007786309	2183.319327	1	0	0	G37002300208022	38992	19603	75300	Mountain	DREXEL
G37002300208022007	G3700230020802	Burke	0.05	0.59	0	1.000000119	0	22	0.00660842	3329.086435	1	0	0	G37002300208022	38992	19603	75300	Mountain	DREXEL
G37002300208022008	G3700230020802	Burke	0	1	3.80E-05	0.999961913	0	47	0.170553273	275.5737205	1	0	0	G37002300208022	38992	19603	75300	Mountain	DREXEL
G37002300208022009	G3700230020802	Burke	0	0.9	0.680715501	0.319284499	0	289	0.367134893	787.1766095	1	0	0	G37002300208022	38992	19603	75300	Mountain	DREXEL
G37002300208022010	G3700230020802	Burke	0	1	0	1.000000596	0	12	0.002399218	5001.629464	0	0	0	G37002300208022	38992	19603	75300	Mountain	DREXEL
G37002300208022011	G3700230020802	Burke	0	0.89	0	0.99999994	0	46	0.078787506	583.8489168	1	0	0	G37002300208022	38992	19603	75300	Mountain	DREXEL
G37002300208022012	G3700230020802	Burke	0	1	0.49045518	0.50954479	0	243	0.539164302	450.6974945	1	0	0	G37002300208022	38992	19603	75300	Mountain	DREXEL
G37002300208022014	G3700230020802	Burke	0	0.97	0.08497081	0.915029168	0	118	0.08405005	1403.925392	1	0	0	G37002300208022	38992	19603	75300	Mountain	DREXEL
G37002300208022015	G3700230020802	Burke	0	1	0	1	0	182	0.14607793	1245.910316	1	0	0	G37002300208022	38992	19603	75300	Mountain	DREXEL
G37002300208022016	G3700230020802	Burke	0	1	0	0.999999642	0	31	0.021932252	1413.443526	1	1	0	G37002300208022	38992	19603	75300	Mountain	DREXEL
G37002300208022017	G3700230020802	Burke	0	1	0	0.99999994	0	5	0.009825859	508.8613677	1	1	0	G37002300208022	38992	19603	75300	Mountain	DREXEL
G37002300208022018	G3700230020802	Burke	0	1	0	0.99999994	0	69	0.058390411	1181.700883	1	0	0	G37002300208022	38992	19603	75300	Mountain	DREXEL
G37002300208022019	G3700230020802	Burke	0	1	0	1.000000238	0	20	0.02568302	778.7246187	1	0	0	G37002300208022	38992	19603	75300	Mountain	DREXEL
G37002300208022021	G3700230020802	Burke	0	1	0	0.999999881	0	21	0.019733043	1064.204855	1	0	0	G37002300208022	38992	19603	75300	Mountain	DREXEL
G37002300208022022	G3700230020802	Burke	0	0.88	0	0.99999994	0	17	0.010645358	1596.940232	1	0	0	G37002300208022	38992	19603	75300	Mountain	DREXEL
G37002300208022023	G3700230020802	Burke	0	1	0.649511755	0.350488305	0	63	0.093634428	672.8294448	1	0	0	G37002300208022	38992	19603	75300	Mountain	DREXEL
G37002300208022030	G3700230020802	Burke	0	1	0.005507683	0.994492114	0	5	0.01164498	429.3695496	1	0	0	G37002300208022	38992	19603	75300	Mountain	DREXEL
G37002300208022031	G3700230020802	Burke	0	1	0.343324602	0.656675518	0	33	0.088742344	371.8630665	1	0	0	G37002300208022	38992	19603	75300	Mountain	DREXEL
G37002300208022032	G3700230020802	Burke	0	1	0	0.999999583	0	9	0.004126653	2180.94425	1	0	0	G37002300208022	38992	19603	75300	Mountain	DREXEL
G37002300208022033	G3700230020802	Burke	0	1	0.495056182	0.504943669	0	7	0.045190879	154.8985126	1	0	0	G37002300208022	38992	19603	75300	Mountain	DREXEL
G37002300209001059	G3700230020900	Burke	0	1	0.825662851	0.174337186	0	61	0.144723809	421.4925009	1	0	0	G37002300209001	30515	17871	83800	Mountain	DREXEL
G37002300209004025	G3700230020900	Burke	0	1	0.283960521	0.71603936	0	18	0.022688453	793.3551057	1	0	0	G37002300209004	31295	18136	77400	Mountain	DREXEL
G37008500701001000	G3700850070100	Harnett	0	1	0.544581771	0.455418348	0	6	0.088820013	67.55234303	1	0	0	G37008500701001	37194	19535	79100	Coastal Plain	DUNN
G37008500701001001	G3700850070100	Harnett	0	0.82	0.100994647	0.897232771	0.001772541	11	0.979714477	11.227761	1	1	0	G37008500701001	37194	19535	79100	Coastal Plain	DUNN
G37008500701001002	G3700850070100	Harnett	0	0.14	0	1.000000119	0	14	0.070913039	197.4249058	1	1	0	G37008500701001	37194	19535	79100	Coastal Plain	DUNN
G37008500701001015	G3700850070100	Harnett	1	0	0.319892883	0.385362923	0.294744372	4	0.005438493	735.4979124	0	0	0	G37008500701001	37194	19535	79100	Coastal Plain	DUNN
G37008500701001016	G3700850070100	Harnett	0.78	0.22	0.011212565	0.98375088	0.005036536	36	0.199923098	180.0692382	1	1	0	G37008500701001	37194	19535	79100	Coastal Plain	DUNN
G37008500701001017	G3700850070100	Harnett	0.95	0.05	0	0.999999762	0	20	0.005388264	3711.770636	0	0	0	G37008500701001	37194	19535	79100	Coastal Plain	DUNN
G37008500701001018	G3700850070100	Harnett	0.91	0.09	0	0.999999642	0	11	0.008967535	1226.647071	1	0	0	G37008500701001	37194	19535	79100	Coastal Plain	DUNN
G37008500701001019	G3700850070100	Harnett	0.8	0.1	0	1.000000358	0	30	0.004657674	6440.983569	1	0	0	G37008500701001	37194	19535	79100	Coastal Plain	DUNN
G37008500701001020	G3700850070100	Harnett	0.06	0.88	0.579596996	0.420192748	0.000210254	176	0.893632778	196.9489083	1	0	0	G37008500701001	37194	19535	79100	Coastal Plain	DUNN
G37008500701001021	G3700850070100	Harnett	0	1	0	1	0	20	0.011904322	1680.062052	1	0	0	G37008500701001	37194	19535	79100	Coastal Plain	DUNN
G37008500701001022	G3700850070100	Harnett	0	1	0	1	0	36	0.021870164	1646.078172	1	0	0	G37008500701001	37194	19535	79100	Coastal Plain	DUNN
G37008500701001026	G3700850070100	Harnett	0	1	0.690151393	0.309848577	0	3	0.157826111	19.00826159	1	0	0	G37008500701001	37194	19535	79100	Coastal Plain	DUNN
G37008500701001028	G3700850070100	Harnett	0	0.88	0	1.000000119	0	17	0.035949355	472.8874875	0	0	0	G37008500701001	37194	19535	79100	Coastal Plain	DUNN
G37008500701001029	G3700850070100	Harnett	0.03	0.93	0.080496259	0.916725338	0.002778417	101	0.471445544	214.2347111	1	0	0	G37008500701001	37194	19535	79100	Coastal Plain	DUNN
G37008500701001040	G3700850070100	Harnett	0.06	0.55	0.078340992	0.920222044	0.001437014	33	0.45921221	71.86220063	1	0	0	G37008500701001	37194	19535	79100	Coastal Plain	DUNN
G37008500701001042	G3700850070100	Harnett	0.36	0.27	0	0.987753272	0.012246652	11	0.287561156	38.25273251	1	0	0	G37008500701001	37194	19535	79100	Coastal Plain	DUNN
G37008500701001044	G3700850070100	Harnett	0	1	2.66E-05	0.999973416	0	10	0.184475513	54.20773648	1	1	0	G37008500701001	37194	19535	79100	Coastal Plain	DUNN
G37008500701001047	G3700850070100	Harnett	0.1	0.82	0.003307199	0.994655609	0.002037155	73	0.362127783	201.5863002	1	1	0	G37008500701001	37194	19535	79100	Coastal Plain	DUNN
G37008500701001051	G3700850070100	Harnett	0.56	0.44	0.008004144	0.991995871	0	25	0.011649883	2145.944219	1	0	0	G37008500701001	37194	19535	79100	Coastal Plain	DUNN
G37008500701001052	G3700850070100	Harnett	0.92	0.08	0	0.999999821	0	12	0.033697352	356.1110693	1	0	0	G37008500701001	37194	19535	79100	Coastal Plain	DUNN
G37008500701003114	G3700850070100	Harnett	0.87	0.11	0.026851535	0.157076433	0.816072062	82	0.040731767	2013.170714	1	1	0	G37008500701003	23750	29581	97100	Coastal Plain	DUNN
G37008500701003133	G3700850070100	Harnett	0	1	0.059705108	0.918428134	0.021866758	13	0.430158457	30.22142138	1	1	0	G37008500701003	23750	29581	97100	Coastal Plain	DUNN
G37008500702001004	G3700850070200	Harnett	0.01	0.99	0.893924534	0.106075525	0	82	0.495461917	165.5021248	1	0	0	G37008500702001	22065	15378	77300	Coastal Plain	DUNN
G37008500702001014	G3700850070200	Harnett	0.02	0.94	0.003453909	0.99654603	0	66	0.714608015	92.358326	1	0	0	G37008500702001	22065	15378	77300	Coastal Plain	DUNN
G37008500702001015	G3700850070200	Harnett	0	0.67	0.003107917	0.989792109	0.007099954	24	0.120961957	198.4094876	0	1	0	G37008500702001	22065	15378	77300	Coastal Plain	DUNN
G37008500702001022	G3700850070200	Harnett	0	1	0.073940404	0.79824543	0.127814606	6	0.004312865	1391.186544	0	0	0	G37008500702001	22065	15378	77300	Coastal Plain	DUNN
G37008500702002008	G3700850070200	Harnett	0.01	0.97	0.735459208	0.264540792	0	75	0.569733321	131.6405364	1	0	0	G37008500702002	28021	16322	76700	Coastal Plain	DUNN
G37008500702002010	G3700850070200	Harnett	0	1	0.00803336	0.991966605	0	27	0.127762622	211.3294129	1	0	0	G37008500702002	28021	16322	76700	Coastal Plain	DUNN
G37008500702002011	G3700850070200	Harnett	0.15	0.85	0.010402051	0.981829703	0.00776828	89	0.378458954	235.1642075	1	0	0	G37008500702002	28021	16322	76700	Coastal Plain	DUNN
G37008500702002012	G3700850070200	Harnett	0.15	0.85	0.005882993	0.994117022	0	26	0.385627453	67.42258563	1	0	0	G37008500702002	28021	16322	76700	Coastal Plain	DUNN
G37008500702002030	G3700850070200	Harnett	0.18	0.82	0.006871165	0.932652593	0.060476216	22	0.325451579	67.59838158	1	0	0	G37008500702002	28021	16322	76700	Coastal Plain	DUNN
G37008500703001014	G3700850070300	Harnett	0	0.88	0.867099166	0.132900879	0	24	0.549253419	43.69567705	1	1	0	G37008500703001	35492	17194	73400	Coastal Plain	DUNN
G37008500703001015	G3700850070300	Harnett	0	1	0.40943262	0.574756145	0.015811183	43	0.295003124	145.7611682	1	0	0	G37008500703001	35492	17194	73400	Coastal Plain	DUNN
G37008500703001018	G3700850070300	Harnett	0.5	0.5	0.056324944	0.943675101	0	6	0.128445673	46.71235614	1	0	0	G37008500703001	35492	17194	73400	Coastal Plain	DUNN
G37008500703001019	G3700850070300	Harnett	0.17	0.83	0.000597331	0.999402821	0	24	0.058313147	411.5709969	1	0	0	G37008500703001	35492	17194	73400	Coastal Plain	DUNN
G37008500703001047	G3700850070300	Harnett	1	0	0	0.768056214	0.231943861	10	0.003242558	3083.984931	1	1	0	G37008500703001	35492	17194	73400	Coastal Plain	DUNN
G37008500703004001	G3700850070300	Harnett	0	1	0.629362941	0.367702626	0.002934465	98	1.280541209	76.53014154	1	1	0	G37008500703004	27917	18146	96400	Coastal Plain	DUNN
G37008500703004003	G3700850070300	Harnett	0	0.87	0.589327633	0.410672355	0	15	0.680611521	22.03900394	1	1	0	G37008500703004	27917	18146	96400	Coastal Plain	DUNN
G37008500703004013	G3700850070300	Harnett	0	0.42	0.005210222	0.987629354	0.007160286	12	0.128142404	93.64581584	0	1	0	G37008500703004	27917	18146	96400	Coastal Plain	DUNN
G37008500703004039	G3700850070300	Harnett	0.15	0.85	0.868427277	0.131572694	0	40	0.122696369	326.0080181	1	0	0	G37008500703004	27917	18146	96400	Coastal Plain	DUNN
G37008500705004000	G3700850070500	Harnett	0	1	0.293844581	0.706155408	0	5	0.392637811	12.73438232	0	1	0	G37008500705004	36944	21343	89700	Coastal Plain	DUNN
G37013909602004015	G3701390960200	Pasquotank	0.39	0.61	0.636809528	0.197212279	0.165978193	33	0.303443708	108.7516372	1	1	0	G37013909602004	31953	9624	84700	Coastal Plain	ELIZABETH CITY
G37013909604005001	G3701390960400	Pasquotank	0.08	0.88	0.004148287	0.994150639	0.00170109	170	0.951346519	178.6940895	1	0	0	G37013909604005	28333	13829	64000	Coastal Plain	ELIZABETH CITY
G37013909604005008	G3701390960400	Pasquotank	0	1	0	0.999999762	0	5	0.003837876	1302.803927	1	0	0	G37013909604005	28333	13829	64000	Coastal Plain	ELIZABETH CITY
G37013909604005009	G3701390960400	Pasquotank	0.93	0.07	0.106956989	0.875646949	0.017396163	14	0.005535181	2529.276033	1	0	0	G37013909604005	28333	13829	64000	Coastal Plain	ELIZABETH CITY
G37013909604005017	G3701390960400	Pasquotank	0.08	0.92	0	0.967064679	0.032935341	26	0.109433267	237.5877164	1	0	0	G37013909604005	28333	13829	64000	Coastal Plain	ELIZABETH CITY
G37013909604005019	G3701390960400	Pasquotank	0.08	0.85	0	0.999999702	0	39	0.011531792	3381.954909	0	0	0	G37013909604005	28333	13829	64000	Coastal Plain	ELIZABETH CITY
G37013909604005020	G3701390960400	Pasquotank	0.33	0.67	0	1.000000238	0	18	0.001925187	9349.739833	0	0	0	G37013909604005	28333	13829	64000	Coastal Plain	ELIZABETH CITY
G37013909604005022	G3701390960400	Pasquotank	0.08	0.92	0	1.000000119	0	25	0.019715118	1268.062423	1	0	0	G37013909604005	28333	13829	64000	Coastal Plain	ELIZABETH CITY
G37013909604005023	G3701390960400	Pasquotank	0	1	0	0.992440045	0.007559725	3	0.003407081	880.5192246	1	0	0	G37013909604005	28333	13829	64000	Coastal Plain	ELIZABETH CITY
G37013909604005024	G3701390960400	Pasquotank	0.24	0.76	0	1.000000238	0	41	0.00622754	6583.659388	1	0	0	G37013909604005	28333	13829	64000	Coastal Plain	ELIZABETH CITY
G37013909605002021	G3701390960500	Pasquotank	0.23	0.67	0.644627631	0.355372161	0	48	0.017312343	2772.588395	1	0	0	G37013909605002	37409	16488	85800	Coastal Plain	ELIZABETH CITY
G37013909605002022	G3701390960500	Pasquotank	0.03	0.97	0	1	0	36	0.019156024	1879.304364	1	0	0	G37013909605002	37409	16488	85800	Coastal Plain	ELIZABETH CITY
G37013909605002023	G3701390960500	Pasquotank	0.2	0.79	0	0.999999881	0	92	0.062977653	1460.835649	1	0	0	G37013909605002	37409	16488	85800	Coastal Plain	ELIZABETH CITY
G37013909605002024	G3701390960500	Pasquotank	0.14	0.77	0.001534672	0.9984653	0	105	0.209160466	502.0069132	1	0	0	G37013909605002	37409	16488	85800	Coastal Plain	ELIZABETH CITY
G37013909605002025	G3701390960500	Pasquotank	0	1	0	0.999999881	0	30	0.012196234	2459.775681	1	0	0	G37013909605002	37409	16488	85800	Coastal Plain	ELIZABETH CITY
G37013909605002026	G3701390960500	Pasquotank	0	1	0	1.000000358	0	26	0.007343302	3540.64137	1	0	0	G37013909605002	37409	16488	85800	Coastal Plain	ELIZABETH CITY
G37013909605002027	G3701390960500	Pasquotank	0.31	0.69	0	0.999999762	0	16	0.014633427	1093.387108	1	0	0	G37013909605002	37409	16488	85800	Coastal Plain	ELIZABETH CITY
G37013909605002028	G3701390960500	Pasquotank	0	1	0	1.000000596	0	18	0.007133056	2523.462675	1	0	0	G37013909605002	37409	16488	85800	Coastal Plain	ELIZABETH CITY
G37013909605002029	G3701390960500	Pasquotank	0.14	0.86	0	0.999999881	0	22	0.006564814	3351.199489	1	0	0	G37013909605002	37409	16488	85800	Coastal Plain	ELIZABETH CITY
G37013909605002030	G3701390960500	Pasquotank	0.08	0.92	0	0.999999821	0	13	0.006231637	2086.129157	1	0	0	G37013909605002	37409	16488	85800	Coastal Plain	ELIZABETH CITY
G37013909605002031	G3701390960500	Pasquotank	0.03	0.94	0	1.000000119	0	36	0.012553727	2867.67429	1	0	0	G37013909605002	37409	16488	85800	Coastal Plain	ELIZABETH CITY
G37013909605002032	G3701390960500	Pasquotank	0.25	0.5	0	0.999999762	0	8	0.009667895	827.4810181	1	0	0	G37013909605002	37409	16488	85800	Coastal Plain	ELIZABETH CITY
G37013909605002033	G3701390960500	Pasquotank	0.38	0.62	0	1.000000119	0	13	0.018939801	686.3852637	1	0	0	G37013909605002	37409	16488	85800	Coastal Plain	ELIZABETH CITY
G37013909605002034	G3701390960500	Pasquotank	0.08	0.92	0	1.000000238	0	65	0.025840703	2515.411434	1	0	0	G37013909605002	37409	16488	85800	Coastal Plain	ELIZABETH CITY
G37013909605002035	G3701390960500	Pasquotank	0	1	0.308578074	0.691422164	0	10	0.008674575	1152.794164	1	0	0	G37013909605002	37409	16488	85800	Coastal Plain	ELIZABETH CITY
G37013909605003007	G3701390960500	Pasquotank	0.07	0.92	0.426608682	0.573391259	0	114	0.008289243	13752.76375	1	0	0	G37013909605003	40893	17917	93500	Coastal Plain	ELIZABETH CITY
G37013909605004010	G3701390960500	Pasquotank	0	1	0.468259931	0.531740129	0	6	0.014430364	415.7899145	1	0	0	G37013909605004	37143	12028	79400	Coastal Plain	ELIZABETH CITY
G37013909606001000	G3701390960600	Pasquotank	0.1	0.87	0	1	0	182	0.420437367	432.8825516	1	0	0	G37013909606001	40737	16575	92700	Coastal Plain	ELIZABETH CITY
G37013909606001004	G3701390960600	Pasquotank	0.09	0.86	0.001009715	0.998990238	0	187	0.292259728	639.8418337	1	0	0	G37013909606001	40737	16575	92700	Coastal Plain	ELIZABETH CITY
G37013909606001005	G3701390960600	Pasquotank	0.11	0.63	0	0.99999994	0	19	0.025113073	756.5780519	0	0	0	G37013909606001	40737	16575	92700	Coastal Plain	ELIZABETH CITY
G37013909606001006	G3701390960600	Pasquotank	0.13	0.86	0	1.000000119	0	103	0.048416969	2127.353342	1	0	0	G37013909606001	40737	16575	92700	Coastal Plain	ELIZABETH CITY
G37013909606001007	G3701390960600	Pasquotank	0.3	0.65	0	0.999999702	0	60	0.018848417	3183.291188	1	0	0	G37013909606001	40737	16575	92700	Coastal Plain	ELIZABETH CITY
G37013909606001008	G3701390960600	Pasquotank	0.15	0.83	0.005583424	0.994416475	0	75	0.034972122	2144.56534	1	0	0	G37013909606001	40737	16575	92700	Coastal Plain	ELIZABETH CITY
G37013909606001009	G3701390960600	Pasquotank	0.34	0.58	0	1	0	50	0.024029672	2080.760852	1	0	0	G37013909606001	40737	16575	92700	Coastal Plain	ELIZABETH CITY
G37013909606001010	G3701390960600	Pasquotank	0.51	0.49	0.02956227	0.970437825	0	39	0.020441263	1907.905636	1	0	0	G37013909606001	40737	16575	92700	Coastal Plain	ELIZABETH CITY
G37013909606001011	G3701390960600	Pasquotank	0	0.85	0.405686826	0.566724777	0.02758834	26	0.163429962	159.0895558	1	0	0	G37013909606001	40737	16575	92700	Coastal Plain	ELIZABETH CITY
G37013909606001012	G3701390960600	Pasquotank	0	1	0	0.999999881	0	7	0.005037819	1389.490071	0	0	0	G37013909606001	40737	16575	92700	Coastal Plain	ELIZABETH CITY
G37013909606001013	G3701390960600	Pasquotank	0.63	0.38	0	1.000000238	0	8	0.004980949	1606.119632	0	0	0	G37013909606001	40737	16575	92700	Coastal Plain	ELIZABETH CITY
G37013909606001014	G3701390960600	Pasquotank	0	1	0	0.999999642	0	2	0.00497813	401.7572532	1	0	0	G37013909606001	40737	16575	92700	Coastal Plain	ELIZABETH CITY
G37013909606002017	G3701390960600	Pasquotank	0.37	0.63	0.850173771	0.149826229	0	178	3.006033962	59.21423452	1	0	0	G37013909606002	33529	16199	76800	Coastal Plain	ELIZABETH CITY
G37013909606002019	G3701390960600	Pasquotank	0	0.85	0.871518672	0.12848039	0	26	0.004183026	6215.596702	0	0	0	G37013909606002	33529	16199	76800	Coastal Plain	ELIZABETH CITY
G37013909606002020	G3701390960600	Pasquotank	0.09	0.89	0.133985862	0.866014242	0	54	0.017356194	3111.281272	0	0	0	G37013909606002	33529	16199	76800	Coastal Plain	ELIZABETH CITY
G37013909606002021	G3701390960600	Pasquotank	0.18	0.76	0.252649575	0.746906519	0.000443863	161	0.218893649	735.5170011	1	0	0	G37013909606002	33529	16199	76800	Coastal Plain	ELIZABETH CITY
G37013909606002022	G3701390960600	Pasquotank	0.88	0.12	0.569968581	0.430031598	0	25	0.002781874	8986.748716	0	1	0	G37013909606002	33529	16199	76800	Coastal Plain	ELIZABETH CITY
G37013909606002035	G3701390960600	Pasquotank	0	0	0.295917153	0.704082847	0	3	0.14423225	20.79978641	0	0	0	G37013909606002	33529	16199	76800	Coastal Plain	ELIZABETH CITY
G37013909607001014	G3701390960700	Pasquotank	0	1	0.602791548	0.245377764	0.151830604	13	0.205025533	63.40673667	1	1	0	G37013909607001	43333	22789	98800	Coastal Plain	ELIZABETH CITY
G37013909607001015	G3701390960700	Pasquotank	0	1	0.005250268	0.994748771	0	17	0.004779862	3556.587934	0	0	0	G37013909607001	43333	22789	98800	Coastal Plain	ELIZABETH CITY
G37013909607002000	G3701390960700	Pasquotank	0	0.9	0.123353556	0.756707132	0.119939188	10	0.184600304	54.17109186	1	0	0	G37013909607002	30357	12991	77000	Coastal Plain	ELIZABETH CITY
G37013909607002009	G3701390960700	Pasquotank	0	0.5	0.02196409	0.973167479	0.004868437	2	0.201923694	9.904731635	1	0	0	G37013909607002	30357	12991	77000	Coastal Plain	ELIZABETH CITY
G37013909607002011	G3701390960700	Pasquotank	0.5	0.5	0.341369599	0.577393234	0.081237054	30	0.009624542	3117.031547	0	0	0	G37013909607002	30357	12991	77000	Coastal Plain	ELIZABETH CITY
G37013909607002017	G3701390960700	Pasquotank	0.83	0.17	0.581500947	0.359476447	0.059022602	29	0.051146172	567.0023521	1	1	0	G37013909607002	30357	12991	77000	Coastal Plain	ELIZABETH CITY
G37013909607002022	G3701390960700	Pasquotank	0	0	0.591863334	0.408135414	0	1	0.001198047	834.6915232	1	1	0	G37013909607002	30357	12991	77000	Coastal Plain	ELIZABETH CITY
G37013909607002023	G3701390960700	Pasquotank	0.14	0.86	0.138843745	0.845866024	0.015290272	37	0.480435367	77.01348094	1	1	0	G37013909607002	30357	12991	77000	Coastal Plain	ELIZABETH CITY
G37013909607002024	G3701390960700	Pasquotank	1	0	0.581377089	0.418622941	0	3	0.035573646	84.33209334	1	1	0	G37013909607002	30357	12991	77000	Coastal Plain	ELIZABETH CITY
G37013909607002028	G3701390960700	Pasquotank	0	1	0.002316384	0.604497254	0.393186033	8	0.006409561	1248.135479	1	0	0	G37013909607002	30357	12991	77000	Coastal Plain	ELIZABETH CITY
G37001709502001048	G3700170950200	Bladen	0.17	0.81	0.139356211	0.860643804	0	42	1.057149896	39.72946521	1	0	0	G37001709502001	25000	13390	44200	Coastal Plain	ELIZABETHTOWN
G37001709502001073	G3700170950200	Bladen	0	1	0.137048438	0.862951577	0	6	1.125171227	5.332521715	0	0	0	G37001709502001	25000	13390	44200	Coastal Plain	ELIZABETHTOWN
G37001709504001001	G3700170950400	Bladen	0	1	0.018915217	0.971647263	0.009437529	4	0.451743635	8.854579652	1	1	0	G37001709504001	46705	25541	80100	Coastal Plain	ELIZABETHTOWN
G37001709504002031	G3700170950400	Bladen	0.73	0.27	0.022818655	0.957400382	0.019781055	22	0.143505727	153.3039862	1	0	0	G37001709504002	11324	7660	53300	Coastal Plain	ELIZABETHTOWN
G37001709504002034	G3700170950400	Bladen	0.85	0.1	0.003082135	0.752859354	0.244058311	91	0.026424426	3443.783393	0	1	0	G37001709504002	11324	7660	53300	Coastal Plain	ELIZABETHTOWN
G37001709504002041	G3700170950400	Bladen	0.94	0.06	0.029206537	0.96177572	0.009017759	64	0.235952226	271.2413485	1	0	0	G37001709504002	11324	7660	53300	Coastal Plain	ELIZABETHTOWN
G37001709504003041	G3700170950400	Bladen	0.99	0.01	0.005022493	0.318821013	0.676156551	116	0.044220965	2623.190168	1	1	0	G37001709504003	23224	10846	44600	Coastal Plain	ELIZABETHTOWN
G37001709504003053	G3700170950400	Bladen	1	0	0.201666713	0.735043466	0.063289791	96	0.152863454	628.0114532	1	1	0	G37001709504003	23224	10846	44600	Coastal Plain	ELIZABETHTOWN
G37001709504003054	G3700170950400	Bladen	1	0	0.113098294	0.884135127	0.002766443	29	0.067473628	429.7975482	1	0	0	G37001709504003	23224	10846	44600	Coastal Plain	ELIZABETHTOWN
G37001709504004002	G3700170950400	Bladen	0	0.93	0.144480571	0.842312872	0.013206511	15	0.12392575	121.0402196	0	0	0	G37001709504004	43929	20910	91600	Coastal Plain	ELIZABETHTOWN
G37001709504004003	G3700170950400	Bladen	0.1	0.71	0.104120031	0.880552113	0.015328092	21	0.02097557	1001.164669	0	0	0	G37001709504004	43929	20910	91600	Coastal Plain	ELIZABETHTOWN
G37001709504004004	G3700170950400	Bladen	0.05	0.87	0.362748295	0.629016459	0.008235258	38	2.047784962	18.55663593	1	1	0	G37001709504004	43929	20910	91600	Coastal Plain	ELIZABETHTOWN
G37001709504004007	G3700170950400	Bladen	0	1	0.263450414	0.257984191	0.478565395	27	0.081839616	329.9135704	1	1	0	G37001709504004	43929	20910	91600	Coastal Plain	ELIZABETHTOWN
G37001709504004011	G3700170950400	Bladen	0.05	0.95	0.360607892	0.130542338	0.508849723	20	0.11792587	169.5980697	1	1	0	G37001709504004	43929	20910	91600	Coastal Plain	ELIZABETHTOWN
G37001709504004014	G3700170950400	Bladen	1	0	0	0.64656657	0.3534333	8	0.128846938	62.08917423	1	1	0	G37001709504004	43929	20910	91600	Coastal Plain	ELIZABETHTOWN
G37001709504004015	G3700170950400	Bladen	0.01	0.95	0.187890813	0.41384691	0.39826223	100	0.090645244	1103.201843	1	1	0	G37001709504004	43929	20910	91600	Coastal Plain	ELIZABETHTOWN
G37001709504004017	G3700170950400	Bladen	0	1	0.395806342	0.604193628	0	18	0.562070264	32.0244659	1	0	0	G37001709504004	43929	20910	91600	Coastal Plain	ELIZABETHTOWN
G37001709504004019	G3700170950400	Bladen	0	1	0	1	0	3	0.053028787	56.57304542	1	0	0	G37001709504004	43929	20910	91600	Coastal Plain	ELIZABETHTOWN
G37001709504004020	G3700170950400	Bladen	0.57	0.43	0	1.000000238	0	7	0.070465745	99.33904812	1	0	0	G37001709504004	43929	20910	91600	Coastal Plain	ELIZABETHTOWN
G37001709504004024	G3700170950400	Bladen	0	1	0	0.811954618	0.188044926	18	0.02170436	829.3264705	1	0	0	G37001709504004	43929	20910	91600	Coastal Plain	ELIZABETHTOWN
G37001709504004065	G3700170950400	Bladen	0.1	0.9	0.060778487	0.898974001	0.040247487	71	1.02353266	69.36759597	1	1	0	G37001709504004	43929	20910	91600	Coastal Plain	ELIZABETHTOWN
G37001709504005000	G3700170950400	Bladen	0.73	0.27	0	1.000000119	0	59	0.123367647	478.2453205	1	0	0	G37001709504005	39306	21237	69300	Coastal Plain	ELIZABETHTOWN
G37001709504005001	G3700170950400	Bladen	0.95	0.05	0	0.980053127	0.019946901	22	0.0100106	2197.67046	0	0	0	G37001709504005	39306	21237	69300	Coastal Plain	ELIZABETHTOWN
G37001709504005002	G3700170950400	Bladen	0.16	0.78	0.293961287	0.705558538	0.00048018	63	0.644040773	97.81989382	1	0	0	G37001709504005	39306	21237	69300	Coastal Plain	ELIZABETHTOWN
G37001709504005003	G3700170950400	Bladen	0.37	0.63	0.123041213	0.864935875	0.012022922	68	0.466317057	145.8235315	1	0	0	G37001709504005	39306	21237	69300	Coastal Plain	ELIZABETHTOWN
G37001709504005005	G3700170950400	Bladen	0.8	0	0	0.999998868	0	5	0.001578614	3167.335504	1	0	0	G37001709504005	39306	21237	69300	Coastal Plain	ELIZABETHTOWN
G37001709504005007	G3700170950400	Bladen	0	1	0	0.99999994	0	7	0.258538063	27.07531699	1	0	0	G37001709504005	39306	21237	69300	Coastal Plain	ELIZABETHTOWN
G37001709504005008	G3700170950400	Bladen	0.29	0.71	0.091041632	0.908958435	0	14	0.134205295	104.3177917	1	0	0	G37001709504005	39306	21237	69300	Coastal Plain	ELIZABETHTOWN
G37001709504005012	G3700170950400	Bladen	0	1	0.608581305	0.391418636	0	79	0.366064752	215.808814	1	0	0	G37001709504005	39306	21237	69300	Coastal Plain	ELIZABETHTOWN
G37001709504005013	G3700170950400	Bladen	0	1	0.172022864	0.82797718	0	5	0.201986616	24.75411534	1	0	0	G37001709504005	39306	21237	69300	Coastal Plain	ELIZABETHTOWN
G37001709504005014	G3700170950400	Bladen	0.06	0.94	0	1	0	34	0.012451638	2730.564392	1	0	0	G37001709504005	39306	21237	69300	Coastal Plain	ELIZABETHTOWN
G37001709504005035	G3700170950400	Bladen	0.78	0.22	0.811482847	0.188517183	0	27	0.349953659	77.15307249	1	0	0	G37001709504005	39306	21237	69300	Coastal Plain	ELIZABETHTOWN
G37001709504006004	G3700170950400	Bladen	0.43	0.57	0.002719903	0.996767819	0.000512279	7	0.790174399	8.85880384	0	0	0	G37001709504006	37344	12743	54500	Coastal Plain	ELIZABETHTOWN
G37001709504006005	G3700170950400	Bladen	0.44	0.56	0	1	0	16	0.255700019	62.57332346	0	0	0	G37001709504006	37344	12743	54500	Coastal Plain	ELIZABETHTOWN
G37001709504006006	G3700170950400	Bladen	1	0	0.044101797	0.955898106	0	4	0.118065274	33.87956389	0	0	0	G37001709504006	37344	12743	54500	Coastal Plain	ELIZABETHTOWN
G37001709504006009	G3700170950400	Bladen	1	0	0	0.999999762	0	7	0.005651579	1238.591824	0	0	0	G37001709504006	37344	12743	54500	Coastal Plain	ELIZABETHTOWN
G37001709504006010	G3700170950400	Bladen	0.78	0.22	0.246995553	0.753004551	0	27	0.085013235	317.5976075	0	0	0	G37001709504006	37344	12743	54500	Coastal Plain	ELIZABETHTOWN
G37001709504006011	G3700170950400	Bladen	1	0	0	0.999999821	0	23	0.024151266	952.3310339	0	0	0	G37001709504006	37344	12743	54500	Coastal Plain	ELIZABETHTOWN
G37001709504006012	G3700170950400	Bladen	1	0	0.022285432	0.977714539	0	102	0.467006783	218.412245	1	0	0	G37001709504006	37344	12743	54500	Coastal Plain	ELIZABETHTOWN
G37001709504006020	G3700170950400	Bladen	0.26	0.74	0.712110162	0.287889868	0	31	3.712587112	8.349972423	0	0	0	G37001709504006	37344	12743	54500	Coastal Plain	ELIZABETHTOWN
G37001709504006021	G3700170950400	Bladen	0.11	0.89	0.360419571	0.617790639	0.021789764	37	1.322271402	27.98215248	0	0	0	G37001709504006	37344	12743	54500	Coastal Plain	ELIZABETHTOWN
G37001709504006023	G3700170950400	Bladen	1	0	0.003604151	0.957273066	0.039122729	4	0.136024829	29.40639614	0	0	0	G37001709504006	37344	12743	54500	Coastal Plain	ELIZABETHTOWN
G37001709504006024	G3700170950400	Bladen	0	1	0	0.926414728	0.073585302	1	0.208091583	4.805576394	1	0	0	G37001709504006	37344	12743	54500	Coastal Plain	ELIZABETHTOWN
G37001709504006026	G3700170950400	Bladen	0.67	0.33	0	1	0	24	0.314363428	76.34475854	1	0	0	G37001709504006	37344	12743	54500	Coastal Plain	ELIZABETHTOWN
G37001709504006034	G3700170950400	Bladen	0.39	0.61	0.506727874	0.493272126	0	54	1.261131603	42.81868749	0	0	0	G37001709504006	37344	12743	54500	Coastal Plain	ELIZABETHTOWN
G37001709504006035	G3700170950400	Bladen	0	1	0.520933151	0.47906673	0	23	0.16197934	141.993417	1	0	0	G37001709504006	37344	12743	54500	Coastal Plain	ELIZABETHTOWN
G37017109909001006	G3701710990900	Surry	0	1	0.733261466	0.266738534	0	95	0.563526046	168.5813827	0	0	0	G37017109909001	47674	27399	119700	Piedmont	ELKIN
G37017109909001014	G3701710990900	Surry	0	1	0.738183379	0.261809886	6.73E-06	60	0.973557799	61.62962288	0	0	0	G37017109909001	47674	27399	119700	Piedmont	ELKIN
G37017109909001015	G3701710990900	Surry	0	1	0.001194915	0.998805106	0	26	0.279274638	93.09832141	0	0	0	G37017109909001	47674	27399	119700	Piedmont	ELKIN
G37017109909001016	G3701710990900	Surry	0	0.67	0	0.999999523	0	3	0.008831955	339.675634	0	0	0	G37017109909001	47674	27399	119700	Piedmont	ELKIN
G37017109909001017	G3701710990900	Surry	0	1	0.248225495	0.73936981	0.012404733	8	0.164451084	48.6466845	0	0	0	G37017109909001	47674	27399	119700	Piedmont	ELKIN
G37017109909001018	G3701710990900	Surry	0	1	0.3330639	0.662549794	0.004386254	8	0.213759581	37.4252231	0	0	0	G37017109909001	47674	27399	119700	Piedmont	ELKIN
G37017109909001022	G3701710990900	Surry	0	1	0	0.999676287	0.000323516	3	0.02847215	105.3661202	0	0	0	G37017109909001	47674	27399	119700	Piedmont	ELKIN
G37017109909001023	G3701710990900	Surry	0	1	0.237850606	0.693494558	0.068654825	37	0.129361712	286.0197147	0	1	0	G37017109909001	47674	27399	119700	Piedmont	ELKIN
G37017109909001024	G3701710990900	Surry	0	0.8	0.006377313	0.993622661	0	25	0.63377128	39.44640725	0	0	0	G37017109909001	47674	27399	119700	Piedmont	ELKIN
G37017109909001025	G3701710990900	Surry	0.67	0.33	0.213086501	0.783304632	0.003608879	9	0.330352856	27.24359673	0	1	0	G37017109909001	47674	27399	119700	Piedmont	ELKIN
G37017109909001029	G3701710990900	Surry	1	0	0.446347684	0.553652108	0	3	0.007206213	416.3074365	0	0	0	G37017109909001	47674	27399	119700	Piedmont	ELKIN
G37017109909001030	G3701710990900	Surry	1	0	0	1.000000596	0	7	0.00242531	2886.228747	0	0	0	G37017109909001	47674	27399	119700	Piedmont	ELKIN
G37017109909002005	G3701710990900	Surry	0	1	0.010100977	0.989899039	0	15	0.126376003	118.69342	0	0	0	G37017109909002	38688	17400	95900	Piedmont	ELKIN
G37017109909002007	G3701710990900	Surry	0	0.92	0.060495682	0.939504325	0	108	1.217421029	88.71211964	0	0	0	G37017109909002	38688	17400	95900	Piedmont	ELKIN
G37017109909002021	G3701710990900	Surry	0	1	0.401673764	0.598326087	0	39	0.081775564	476.915086	0	0	0	G37017109909002	38688	17400	95900	Piedmont	ELKIN
G37017109909002023	G3701710990900	Surry	0.24	0.76	0.016173773	0.975070179	0.00875605	29	0.422687797	68.6085575	0	0	0	G37017109909002	38688	17400	95900	Piedmont	ELKIN
G37017109909002025	G3701710990900	Surry	0	0.67	0.487745792	0.438212961	0.074041284	12	0.181942467	65.95491516	0	1	0	G37017109909002	38688	17400	95900	Piedmont	ELKIN
G37017109909002030	G3701710990900	Surry	0	0.99	0.426942706	0.505856514	0.06720086	214	0.10666226	2006.332886	1	1	0	G37017109909002	38688	17400	95900	Piedmont	ELKIN
G37017109909002047	G3701710990900	Surry	0	1	0	1	0	1	0.058645245	17.05168078	0	0	0	G37017109909002	38688	17400	95900	Piedmont	ELKIN
G37017109909003003	G3701710990900	Surry	0	1	0.878785908	0.121214122	0	52	0.226048505	230.0391238	0	0	0	G37017109909003	22074	13968	74700	Piedmont	ELKIN
G37017109909003005	G3701710990900	Surry	0	1	0.540700853	0.452168226	0.007130921	146	0.820026861	178.0429483	1	1	0	G37017109909003	22074	13968	74700	Piedmont	ELKIN
G37017109909003022	G3701710990900	Surry	1	0	0.007215389	0.956033647	0.036750938	32	0.083372401	383.8200586	1	1	0	G37017109909003	22074	13968	74700	Piedmont	ELKIN
G37017109909003029	G3701710990900	Surry	0	1	0.597231269	0.343826264	0.058942417	4	0.064226839	62.2792604	1	1	0	G37017109909003	22074	13968	74700	Piedmont	ELKIN
G37017109909003031	G3701710990900	Surry	0	1	0.145401418	0.760147393	0.094451969	3	0.015063539	199.1563898	0	0	0	G37017109909003	22074	13968	74700	Piedmont	ELKIN
G37017109909003036	G3701710990900	Surry	0	1	0.00394098	0.977657914	0.018401133	40	0.847528924	47.19602936	1	1	0	G37017109909003	22074	13968	74700	Piedmont	ELKIN
G37017109909003038	G3701710990900	Surry	0	1	0.023063309	0.976936936	0	4	0.024538661	163.0080821	0	0	0	G37017109909003	22074	13968	74700	Piedmont	ELKIN
G37017109909003039	G3701710990900	Surry	0	1	0.005618668	0.994381249	0	19	0.062958634	301.7854547	0	0	0	G37017109909003	22074	13968	74700	Piedmont	ELKIN
G37017109909003040	G3701710990900	Surry	0	1	0	1	0	10	0.212307815	47.10142211	0	0	0	G37017109909003	22074	13968	74700	Piedmont	ELKIN
G37017109909003041	G3701710990900	Surry	0	1	0	1	0	20	0.157433467	127.0377919	0	0	0	G37017109909003	22074	13968	74700	Piedmont	ELKIN
G37017109909003042	G3701710990900	Surry	0	1	0.008673839	0.991326034	0	7	0.091154884	76.79237432	0	1	0	G37017109909003	22074	13968	74700	Piedmont	ELKIN
G37017109909005001	G3701710990900	Surry	0	1	0.001986305	0.981332242	0.016681439	2	0.036669463	54.54129439	1	0	0	G37017109909005	41607	22868	90900	Piedmont	ELKIN
G37017109909005003	G3701710990900	Surry	0	1	2.81E-08	0.975485444	0.024514411	7	0.024119467	290.2220035	1	0	0	G37017109909005	41607	22868	90900	Piedmont	ELKIN
G37017109909005008	G3701710990900	Surry	0	1	0	1.000000238	0	5	0.00991466	504.3037373	0	0	0	G37017109909005	41607	22868	90900	Piedmont	ELKIN
G37008309909002000	G3700830990900	Halifax	0	0	0.057038654	0.922007143	0.020954212	1	0.343926394	2.90759889	0	0	0	G37008309909002	27833	13698	64600	Coastal Plain	ENFIELD
G37008309909002001	G3700830990900	Halifax	0.43	0.57	0.001698732	0.973226726	0.025074534	44	0.437329179	100.6107119	1	1	0	G37008309909002	27833	13698	64600	Coastal Plain	ENFIELD
G37008309909002038	G3700830990900	Halifax	0	1	0	0.999999881	0	19	0.029757005	638.5051276	1	0	0	G37008309909002	27833	13698	64600	Coastal Plain	ENFIELD
G37008309909002039	G3700830990900	Halifax	0.3	0.7	0.855695009	0.144305006	0	47	1.437460059	32.69656065	1	0	0	G37008309909002	27833	13698	64600	Coastal Plain	ENFIELD
G37008309909002041	G3700830990900	Halifax	0	1	0	0.99999994	0	6	0.003568932	1681.175044	1	0	0	G37008309909002	27833	13698	64600	Coastal Plain	ENFIELD
G37008309909003007	G3700830990900	Halifax	0.26	0.74	0.845422387	0.126470432	0.028105991	23	0.001602073	14356.40047	0	0	0	G37008309909003	22206	13870	45000	Coastal Plain	ENFIELD
G37008309909003008	G3700830990900	Halifax	0.97	0.03	0.014156229	0.984662831	0.001181005	30	0.111108169	270.00715	1	1	0	G37008309909003	22206	13870	45000	Coastal Plain	ENFIELD
G37008309909004000	G3700830990900	Halifax	0.64	0.35	0.855064631	0.14493534	0	165	3.444569664	47.90148439	1	1	0	G37008309909004	28661	11415	41800	Coastal Plain	ENFIELD
G37008309909004033	G3700830990900	Halifax	0.82	0.18	0.014388451	0.985611558	0	129	0.564858355	228.3758378	1	1	0	G37008309909004	28661	11415	41800	Coastal Plain	ENFIELD
G37008309909004035	G3700830990900	Halifax	1	0	0.816017985	0.18398203	0	34	0.163827089	207.5358853	1	0	0	G37008309909004	28661	11415	41800	Coastal Plain	ENFIELD
G37008309909005006	G3700830990900	Halifax	0.98	0.01	0.570221305	0.429678947	9.98E-05	247	4.274554978	57.783793	1	1	0	G37008309909005	15590	9259	40200	Coastal Plain	ENFIELD
G37008309909005026	G3700830990900	Halifax	1	0	0	0.817313075	0.182686552	6	0.000468164	12816.02256	1	1	0	G37008309909005	15590	9259	40200	Coastal Plain	ENFIELD
G37008309909005032	G3700830990900	Halifax	0.97	0.03	0	0.99999994	0	39	0.094511219	412.6494234	0	1	0	G37008309909005	15590	9259	40200	Coastal Plain	ENFIELD
G37008309909005034	G3700830990900	Halifax	1	0	0.708678305	0.291321665	0	3	0.664691329	4.513373155	1	1	0	G37008309909005	15590	9259	40200	Coastal Plain	ENFIELD
G37008309909006007	G3700830990900	Halifax	0.86	0.14	0.861573279	0.138135135	0.000291599	175	7.877460087	22.21528235	1	1	0	G37008309909006	21900	10532	63500	Coastal Plain	ENFIELD
G37008309909006008	G3700830990900	Halifax	1	0	0.795559585	0.204440445	0	150	0.008356745	17949.57335	1	1	0	G37008309909006	21900	10532	63500	Coastal Plain	ENFIELD
G37008500703004008	G3700850070300	Harnett	0	1	0.696609318	0.303392589	0	1	0.000887532	1126.72012	0	0	0	G37008500703004	27917	18146	96400	Coastal Plain	ERWIN
G37008500703004009	G3700850070300	Harnett	0.71	0.29	0.059437554	0.940562606	0	21	0.003563817	5892.558705	0	0	0	G37008500703004	27917	18146	96400	Coastal Plain	ERWIN
G37008500703004010	G3700850070300	Harnett	0	1	0.308010846	0.691989303	0	23	0.006337149	3629.392448	0	0	0	G37008500703004	27917	18146	96400	Coastal Plain	ERWIN
G37008500704003019	G3700850070400	Harnett	0	1	0.873725176	0.126274839	0	26	0.229728661	113.1769969	1	0	0	G37008500704003	34531	17150	70700	Coastal Plain	ERWIN
G37008500704003028	G3700850070400	Harnett	0.14	0.83	0.053806309	0.946191072	2.64E-06	76	0.548545588	138.548193	0	0	0	G37008500704003	34531	17150	70700	Coastal Plain	ERWIN
G37008500704003029	G3700850070400	Harnett	0	1	0.351567924	0.648432136	0	15	0.201109859	74.58609974	0	0	0	G37008500704003	34531	17150	70700	Coastal Plain	ERWIN
G37008500704003031	G3700850070400	Harnett	0	0.93	0.426130921	0.573768556	0.00010052	67	1.204392923	55.6296859	1	0	0	G37008500704003	34531	17150	70700	Coastal Plain	ERWIN
G37008500704003033	G3700850070400	Harnett	0.12	0.88	0.503440559	0.496559501	0	34	0.486504241	69.88633833	0	0	0	G37008500704003	34531	17150	70700	Coastal Plain	ERWIN
G37008500704003039	G3700850070400	Harnett	0.29	0.69	0.312008172	0.687991858	0	205	0.303478095	675.5018016	1	0	0	G37008500704003	34531	17150	70700	Coastal Plain	ERWIN
G37008500704003040	G3700850070400	Harnett	0.56	0.44	0.87781328	0.122187041	0	27	0.007450514	3623.911116	0	0	0	G37008500704003	34531	17150	70700	Coastal Plain	ERWIN
G37008500704003041	G3700850070400	Harnett	0.14	0.86	0	0.999999642	0	21	0.008177758	2567.941122	0	0	0	G37008500704003	34531	17150	70700	Coastal Plain	ERWIN
G37008500704003042	G3700850070400	Harnett	0	1	0	1.000000119	0	6	0.009968054	601.9229026	0	0	0	G37008500704003	34531	17150	70700	Coastal Plain	ERWIN
G37008500704003043	G3700850070400	Harnett	0.14	0.71	0.369633883	0.630366147	0	65	0.223809525	290.42553	1	0	0	G37008500704003	34531	17150	70700	Coastal Plain	ERWIN
G37008500704003044	G3700850070400	Harnett	1	0	0	1.000000119	0	4	0.014864604	269.0956269	0	0	0	G37008500704003	34531	17150	70700	Coastal Plain	ERWIN
G37008500704003045	G3700850070400	Harnett	0	1	0	1	0	9	0.011643034	772.9943869	1	0	0	G37008500704003	34531	17150	70700	Coastal Plain	ERWIN
G37008500704003046	G3700850070400	Harnett	0	0.88	0	0.99999994	0	32	0.078030859	410.0941632	0	0	0	G37008500704003	34531	17150	70700	Coastal Plain	ERWIN
G37008500704003048	G3700850070400	Harnett	0	1	0.168535188	0.831464827	0	6	0.539063036	11.13042372	0	0	0	G37008500704003	34531	17150	70700	Coastal Plain	ERWIN
G37008500704003049	G3700850070400	Harnett	0	1	0.000432678	0.999567389	0	39	0.10162275	383.7723337	0	0	0	G37008500704003	34531	17150	70700	Coastal Plain	ERWIN
G37008500704003050	G3700850070400	Harnett	0	0.75	0	0.999890149	0.000109772	4	0.252262816	15.85647883	1	0	0	G37008500704003	34531	17150	70700	Coastal Plain	ERWIN
G37008500704004112	G3700850070400	Harnett	0	1	0.671161115	0.328838468	0	1	0.002483853	402.6002653	1	0	0	G37008500704004	32467	15488	81000	Coastal Plain	ERWIN
G37008500705001000	G3700850070500	Harnett	0	1	0	1	0	10	0.039627155	252.3522093	1	0	0	G37008500705001	23350	17895	68100	Coastal Plain	ERWIN
G37008500705001001	G3700850070500	Harnett	0.53	0.4	0	1	0	15	0.023976936	625.6011937	1	0	0	G37008500705001	23350	17895	68100	Coastal Plain	ERWIN
G37008500705001002	G3700850070500	Harnett	0.33	0.67	0	1.000000119	0	21	0.010035441	2092.583655	1	0	0	G37008500705001	23350	17895	68100	Coastal Plain	ERWIN
G37008500705001003	G3700850070500	Harnett	0	0.85	0	1	0	20	0.010142478	1971.904637	1	0	0	G37008500705001	23350	17895	68100	Coastal Plain	ERWIN
G37008500705001004	G3700850070500	Harnett	1	0	0	1.000000238	0	14	0.00804282	1740.683002	1	0	0	G37008500705001	23350	17895	68100	Coastal Plain	ERWIN
G37008500705001006	G3700850070500	Harnett	0	1	0	1.000000119	0	20	0.068397448	292.4085727	1	0	0	G37008500705001	23350	17895	68100	Coastal Plain	ERWIN
G37008500705001007	G3700850070500	Harnett	0	1	0	0.999999404	0	1	0.007269624	137.5586939	0	0	0	G37008500705001	23350	17895	68100	Coastal Plain	ERWIN
G37008500705001009	G3700850070500	Harnett	0.64	0.36	0.016248053	0.932011187	0.0517407	11	0.237738861	46.26925515	1	0	0	G37008500705001	23350	17895	68100	Coastal Plain	ERWIN
G37008500705001010	G3700850070500	Harnett	0.18	0.82	0	0.99999994	0	11	0.180855334	60.82209318	0	0	0	G37008500705001	23350	17895	68100	Coastal Plain	ERWIN
G37008500705001011	G3700850070500	Harnett	0	1	0	1	0	20	0.080562394	248.2547881	1	0	0	G37008500705001	23350	17895	68100	Coastal Plain	ERWIN
G37008500705001012	G3700850070500	Harnett	0.23	0.77	0	0.995941222	0.004058838	30	0.046996579	638.3443365	1	0	0	G37008500705001	23350	17895	68100	Coastal Plain	ERWIN
G37008500705001013	G3700850070500	Harnett	0	1	0	0.999998868	0	1	0.002642902	378.3720202	0	0	0	G37008500705001	23350	17895	68100	Coastal Plain	ERWIN
G37008500705001014	G3700850070500	Harnett	0	1	0.008359343	0.859188855	0.132451896	5	0.105490732	47.39752866	0	0	0	G37008500705001	23350	17895	68100	Coastal Plain	ERWIN
G37008500705001016	G3700850070500	Harnett	0	1	0	1.000000954	0	8	0.005529981	1446.659671	0	0	0	G37008500705001	23350	17895	68100	Coastal Plain	ERWIN
G37008500705001090	G3700850070500	Harnett	0	1	0.055112537	0.944798172	8.91E-05	5	0.003885427	1286.859886	1	0	0	G37008500705001	23350	17895	68100	Coastal Plain	ERWIN
G37008500705001091	G3700850070500	Harnett	0	1	0.236151874	0.586038232	0.17780984	11	0.089339827	123.1253784	1	0	0	G37008500705001	23350	17895	68100	Coastal Plain	ERWIN
G37008500705001093	G3700850070500	Harnett	0	1	0.103345476	0.164131597	0.73252368	2	0.024775975	80.72336125	1	0	0	G37008500705001	23350	17895	68100	Coastal Plain	ERWIN
G37008500705002000	G3700850070500	Harnett	0	1	0.001610112	0.9983899	0	15	0.251873115	59.55379563	1	0	0	G37008500705002	35366	16457	64200	Coastal Plain	ERWIN
G37008500705002001	G3700850070500	Harnett	0	1	0	1	0	14	0.018908494	740.4079852	1	0	0	G37008500705002	35366	16457	64200	Coastal Plain	ERWIN
G37008500705002002	G3700850070500	Harnett	0	1	0	0.999999583	0	3	0.0028997	1034.589749	1	0	0	G37008500705002	35366	16457	64200	Coastal Plain	ERWIN
G37008500705002003	G3700850070500	Harnett	0.33	0.67	0	0.999999702	0	12	0.00242432	4949.841332	1	0	0	G37008500705002	35366	16457	64200	Coastal Plain	ERWIN
G37008500705002004	G3700850070500	Harnett	0	1	0	0.999999225	0	10	0.002211013	4522.814164	1	0	0	G37008500705002	35366	16457	64200	Coastal Plain	ERWIN
G37008500705002013	G3700850070500	Harnett	0.92	0.08	0.021049216	0.913587987	0.065362828	26	0.285975956	90.91673426	0	1	0	G37008500705002	35366	16457	64200	Coastal Plain	ERWIN
G37008500705002026	G3700850070500	Harnett	0	1	0.408754736	0.16114223	0.430103017	12	0.052713435	227.6459519	0	1	0	G37008500705002	35366	16457	64200	Coastal Plain	ERWIN
G37008500705002027	G3700850070500	Harnett	0.04	0.75	0.030779088	0.918148875	0.051071959	24	0.196367505	122.2198143	1	1	0	G37008500705002	35366	16457	64200	Coastal Plain	ERWIN
G37008500705002028	G3700850070500	Harnett	0	0	0	0.99999994	0	6	0.007267417	825.6028277	0	1	0	G37008500705002	35366	16457	64200	Coastal Plain	ERWIN
G37008500705003016	G3700850070500	Harnett	0	1	0.341488481	0.628767788	0.029743111	3	0.001416423	2118.011036	0	0	0	G37008500705003	33523	16193	62300	Coastal Plain	ERWIN
G37008500705003017	G3700850070500	Harnett	0	1	0.019553123	0.961983681	0.018463208	29	0.410322464	70.67612074	0	1	0	G37008500705003	33523	16193	62300	Coastal Plain	ERWIN
G37008500705003022	G3700850070500	Harnett	0	1	0	1.000000119	0	4	0.00092316	4332.941652	0	0	0	G37008500705003	33523	16193	62300	Coastal Plain	ERWIN
G37008500705003023	G3700850070500	Harnett	0	1	0	0.999999642	0	2	0.000686256	2914.363148	0	0	0	G37008500705003	33523	16193	62300	Coastal Plain	ERWIN
G37008500705003025	G3700850070500	Harnett	0	1	0.171481416	0.686247349	0.142270502	2	0.003258167	613.8420125	0	1	0	G37008500705003	33523	16193	62300	Coastal Plain	ERWIN
G37008500705003026	G3700850070500	Harnett	0.02	0.87	0.016021078	0.946525097	0.037453815	55	0.071145583	773.0627469	0	0	0	G37008500705003	33523	16193	62300	Coastal Plain	ERWIN
G37008500705003028	G3700850070500	Harnett	0.07	0.93	0	0.999999762	0	27	0.010822333	2494.841092	0	0	0	G37008500705003	33523	16193	62300	Coastal Plain	ERWIN
G37008500705003029	G3700850070500	Harnett	0.06	0.93	0.03496138	0.960380793	0.004657803	120	0.192342772	623.8861933	1	1	0	G37008500705003	33523	16193	62300	Coastal Plain	ERWIN
G37008500705004001	G3700850070500	Harnett	0.03	0.97	0.13059409	0.869405925	0	38	0.471791378	80.54407476	0	1	0	G37008500705004	36944	21343	89700	Coastal Plain	ERWIN
G37008500705004002	G3700850070500	Harnett	0	1	0	1.000000596	0	9	0.007961048	1130.504411	0	0	0	G37008500705004	36944	21343	89700	Coastal Plain	ERWIN
G37008500705004003	G3700850070500	Harnett	0	0.5	0	0.999999821	0	8	0.007169472	1115.842274	0	0	0	G37008500705004	36944	21343	89700	Coastal Plain	ERWIN
G37008500705004004	G3700850070500	Harnett	0	0.88	4.93E-06	0.999995053	0	95	0.476239155	199.4796082	1	1	0	G37008500705004	36944	21343	89700	Coastal Plain	ERWIN
G37008500705004012	G3700850070500	Harnett	0	0.98	0.110118255	0.88988173	0	48	0.444330284	108.0277481	0	1	0	G37008500705004	36944	21343	89700	Coastal Plain	ERWIN
G37008500705004015	G3700850070500	Harnett	0	1	0.870319128	0.129681006	0	4	0.016269467	245.8593188	0	0	0	G37008500705004	36944	21343	89700	Coastal Plain	ERWIN
G37008500705004016	G3700850070500	Harnett	0	1	0.014132581	0.985867441	0	3	0.035359747	84.84223501	0	0	0	G37008500705004	36944	21343	89700	Coastal Plain	ERWIN
G37008500705004018	G3700850070500	Harnett	0	1	0.775976896	0.224022835	0	28	0.027952302	1001.706406	0	0	0	G37008500705004	36944	21343	89700	Coastal Plain	ERWIN
G37008500705004019	G3700850070500	Harnett	0	0.75	0.815494359	0.184506297	0	12	0.00565143	2123.356226	0	0	0	G37008500705004	36944	21343	89700	Coastal Plain	ERWIN
G37008500705004020	G3700850070500	Harnett	0.06	0.89	0.014554984	0.985445023	0	187	0.339524972	550.7695024	1	1	0	G37008500705004	36944	21343	89700	Coastal Plain	ERWIN
G37008500705004021	G3700850070500	Harnett	0	1	0	0.999999821	0	17	0.011894396	1429.244457	1	0	0	G37008500705004	36944	21343	89700	Coastal Plain	ERWIN
G37008500705004022	G3700850070500	Harnett	0	0.74	0	0.999999702	0	19	0.004527494	4196.58242	0	0	0	G37008500705004	36944	21343	89700	Coastal Plain	ERWIN
G37008500705004023	G3700850070500	Harnett	0	1	0.796036124	0.203964159	0	4	0.004566029	876.0347629	0	0	0	G37008500705004	36944	21343	89700	Coastal Plain	ERWIN
G37008500705004024	G3700850070500	Harnett	0	1	0.751243711	0.248756319	0	29	0.314037941	92.34552978	0	1	0	G37008500705004	36944	21343	89700	Coastal Plain	ERWIN
G37008500705004027	G3700850070500	Harnett	0.12	0.88	0.657963932	0.342036098	0	102	2.076562458	49.11963981	1	0	0	G37008500705004	36944	21343	89700	Coastal Plain	ERWIN
G37008500705004028	G3700850070500	Harnett	0.44	0.44	0	1	0	9	0.018039083	498.9167247	1	0	0	G37008500705004	36944	21343	89700	Coastal Plain	ERWIN
G37008500705004029	G3700850070500	Harnett	0	0.94	0.782433569	0.217566371	0	18	0.549456821	32.7596261	1	1	0	G37008500705004	36944	21343	89700	Coastal Plain	ERWIN
G37008500705004031	G3700850070500	Harnett	0	1	0.897333026	0.102666952	0	18	0.653431015	27.54690178	1	0	0	G37008500705004	36944	21343	89700	Coastal Plain	ERWIN
G37008500705004032	G3700850070500	Harnett	0.11	0.81	0.718266726	0.281733274	0	57	0.998892463	57.06319959	1	0	0	G37008500705004	36944	21343	89700	Coastal Plain	ERWIN
G37008500706002000	G3700850070600	Harnett	0.9	0.06	0.368063748	0.631936252	0	227	1.3641904	166.3990599	0	1	0	G37008500706002	32411	15307	75500	Coastal Plain	ERWIN
G37008500706002018	G3700850070600	Harnett	0.82	0.12	0.54751271	0.45248729	0	154	1.027767992	149.8392645	0	1	0	G37008500706002	32411	15307	75500	Coastal Plain	ERWIN
G37008500706002019	G3700850070600	Harnett	1	0	0	0.99999994	0	43	0.043532909	987.7584785	0	1	0	G37008500706002	32411	15307	75500	Coastal Plain	ERWIN
G37008500706002020	G3700850070600	Harnett	0.27	0.73	0	0.99999994	0	11	0.001615816	6807.706336	0	0	0	G37008500706002	32411	15307	75500	Coastal Plain	ERWIN
G37008500706002021	G3700850070600	Harnett	0	0.95	0.122965716	0.877034307	0	19	1.031378221	18.42195192	0	1	0	G37008500706002	32411	15307	75500	Coastal Plain	ERWIN
G37008500706002022	G3700850070600	Harnett	0	1	0.75116694	0.24883303	0	2	1.834685634	1.090105009	0	0	0	G37008500706002	32411	15307	75500	Coastal Plain	ERWIN
G37015509617001006	G3701550961700	Robeson	0.88	0.09	0.26717782	0.73282212	0	110	0.269181897	408.6456076	1	1	0	G37015509617001	19244	10433	45600	Coastal Plain	FAIRMONT
G37015509617001009	G3701550961700	Robeson	1	0	0	1.000000119	0	9	0.009403425	957.0980307	1	0	0	G37015509617001	19244	10433	45600	Coastal Plain	FAIRMONT
G37015509617001010	G3701550961700	Robeson	1	0	0	1	0	10	0.004563406	2191.345739	1	0	0	G37015509617001	19244	10433	45600	Coastal Plain	FAIRMONT
G37015509617001011	G3701550961700	Robeson	1	0	0	0.999999702	0	20	0.008199406	2439.20099	1	0	0	G37015509617001	19244	10433	45600	Coastal Plain	FAIRMONT
G37015509617001012	G3701550961700	Robeson	0.72	0.06	0.011027914	0.988972068	0	106	0.558343166	189.8474029	1	1	0	G37015509617001	19244	10433	45600	Coastal Plain	FAIRMONT
G37015509617001013	G3701550961700	Robeson	0.91	0.06	0	0.99999994	0	66	0.017600075	3749.984062	1	0	0	G37015509617001	19244	10433	45600	Coastal Plain	FAIRMONT
G37015509617001015	G3701550961700	Robeson	0.39	0.33	0.871421158	0.128578857	0	103	1.826126336	56.40354556	1	0	0	G37015509617001	19244	10433	45600	Coastal Plain	FAIRMONT
G37015509617001020	G3701550961700	Robeson	0.44	0.27	0.052328337	0.937227607	0.01044402	48	0.49548522	96.87473628	1	1	0	G37015509617001	19244	10433	45600	Coastal Plain	FAIRMONT
G37015509617001023	G3701550961700	Robeson	1	0	0.276345223	0.200031891	0.523622847	25	0.083085324	300.8954994	0	1	0	G37015509617001	19244	10433	45600	Coastal Plain	FAIRMONT
G37015509617001024	G3701550961700	Robeson	0	0	0.000215493	0.951523125	0.048261341	4	0.125017875	31.99542454	0	0	0	G37015509617001	19244	10433	45600	Coastal Plain	FAIRMONT
G37015509617001026	G3701550961700	Robeson	0	1	0.01330277	0.986697257	0	4	0.129938741	30.78373678	1	0	0	G37015509617001	19244	10433	45600	Coastal Plain	FAIRMONT
G37015509617002001	G3701550961700	Robeson	0	0.3	0.442140251	0.555634141	0.002225607	116	0.907200556	127.8658828	1	1	0	G37015509617002	19429	10755	38800	Coastal Plain	FAIRMONT
G37015509617002003	G3701550961700	Robeson	0	0.56	0.847127557	0.152872443	0	18	0.759555971	23.69805607	1	0	0	G37015509617002	19429	10755	38800	Coastal Plain	FAIRMONT
G37015509617002004	G3701550961700	Robeson	0	0.77	0.014649761	0.971417665	0.013932589	30	0.705368152	42.53098177	1	1	0	G37015509617002	19429	10755	38800	Coastal Plain	FAIRMONT
G37015509617002005	G3701550961700	Robeson	0.86	0.05	0.001453849	0.645433426	0.353112672	161	0.06747775	2385.971684	1	1	0	G37015509617002	19429	10755	38800	Coastal Plain	FAIRMONT
G37015509617002006	G3701550961700	Robeson	0.38	0.44	0.00056897	0.976965845	0.022464892	97	0.020512403	4728.846175	1	1	0	G37015509617002	19429	10755	38800	Coastal Plain	FAIRMONT
G37015509617002007	G3701550961700	Robeson	0	0	0.000876619	0.965988696	0.03313476	13	0.081733178	159.0541352	0	1	0	G37015509617002	19429	10755	38800	Coastal Plain	FAIRMONT
G37015509617002036	G3701550961700	Robeson	0.25	0.75	0.001185759	0.183754906	0.815059356	16	0.094916776	168.568726	1	1	0	G37015509617002	19429	10755	38800	Coastal Plain	FAIRMONT
G37015509617002058	G3701550961700	Robeson	0.1	0.39	0.734404624	0.264461935	0.001133445	59	1.154243466	51.11573228	1	0	0	G37015509617002	19429	10755	38800	Coastal Plain	FAIRMONT
G37015509617003007	G3701550961700	Robeson	0	1	0.000229296	0.36736986	0.632401044	22	0.023438115	938.642035	1	1	0	G37015509617003	32147	12751	59400	Coastal Plain	FAIRMONT
G37015509617003008	G3701550961700	Robeson	0.13	0.48	0.038428128	0.954582453	0.006989418	31	0.801799584	38.66302827	1	1	0	G37015509617003	32147	12751	59400	Coastal Plain	FAIRMONT
G37015509617003030	G3701550961700	Robeson	0	1	0.01081679	0.896375537	0.092807859	9	0.021061163	427.3268382	1	1	0	G37015509617003	32147	12751	59400	Coastal Plain	FAIRMONT
G37015509617003031	G3701550961700	Robeson	0.47	0.26	0.006055562	0.946072519	0.047871897	114	0.346466756	329.0358975	1	1	0	G37015509617003	32147	12751	59400	Coastal Plain	FAIRMONT
G37015509617003039	G3701550961700	Robeson	0.12	0.68	0.010646102	0.980519891	0.008834014	25	0.291665418	85.7146527	1	0	0	G37015509617003	32147	12751	59400	Coastal Plain	FAIRMONT
G37015509617003040	G3701550961700	Robeson	0.13	0.3	0.120007075	0.879992902	0	54	0.722245724	74.7667978	1	0	0	G37015509617003	32147	12751	59400	Coastal Plain	FAIRMONT
G37015509617003055	G3701550961700	Robeson	0	0.57	0.559864163	0.440135926	0	28	0.120537264	232.2933096	1	0	0	G37015509617003	32147	12751	59400	Coastal Plain	FAIRMONT
G37015509617004000	G3701550961700	Robeson	0.28	0.64	0.156797752	0.843202293	0	25	0.118900433	210.2599581	1	0	0	G37015509617004	19665	11287	50800	Coastal Plain	FAIRMONT
G37015509617004001	G3701550961700	Robeson	0.78	0.04	0.136985689	0.841403544	0.021610772	55	0.163324669	336.7525574	1	0	0	G37015509617004	19665	11287	50800	Coastal Plain	FAIRMONT
G37015509617004011	G3701550961700	Robeson	0	1	0.748250186	0.238262489	0.013487262	14	0.381599881	36.68764244	1	1	0	G37015509617004	19665	11287	50800	Coastal Plain	FAIRMONT
G37015509617004022	G3701550961700	Robeson	0	0.97	0.210710317	0.789284527	5.16E-06	86	0.457652486	187.9155091	1	0	0	G37015509617004	19665	11287	50800	Coastal Plain	FAIRMONT
G37015509617004024	G3701550961700	Robeson	0	1	0.137821004	0.857044339	0.005134673	13	0.063271834	205.4626707	0	0	0	G37015509617004	19665	11287	50800	Coastal Plain	FAIRMONT
G37015509617004028	G3701550961700	Robeson	0.1	0.85	0.689099789	0.310900241	0	39	1.929167158	20.21597757	1	0	0	G37015509617004	19665	11287	50800	Coastal Plain	FAIRMONT
G37015509617004029	G3701550961700	Robeson	0.57	0.43	0.052745994	0.947254121	0	7	0.05187084	134.9505799	1	0	0	G37015509617004	19665	11287	50800	Coastal Plain	FAIRMONT
G37015509617004030	G3701550961700	Robeson	0.22	0.64	0.701007426	0.298992544	0	109	1.384103191	78.75135372	1	0	0	G37015509617004	19665	11287	50800	Coastal Plain	FAIRMONT
G37015509618002015	G3701550961800	Robeson	0.55	0.06	0.571684897	0.428315103	0	129	0.372110297	346.6714064	1	0	0	G37015509618002	35114	11998	43800	Coastal Plain	FAIRMONT
G37015509618002016	G3701550961800	Robeson	0.11	0.28	0.899122775	0.100877218	0	36	0.500928045	71.86660916	1	0	0	G37015509618002	35114	11998	43800	Coastal Plain	FAIRMONT
G37015509618002018	G3701550961800	Robeson	0.22	0.03	0.006845735	0.976257622	0.016896727	32	0.095844139	333.8753967	1	0	0	G37015509618002	35114	11998	43800	Coastal Plain	FAIRMONT
G37006109902002005	G3700610990200	Duplin	0.44	0.52	0.179048821	0.820444524	0.000506651	25	0.913838093	27.35714366	1	1	0	G37006109902002	24231	14579	61500	Coastal Plain	FAISON
G37006109902002006	G3700610990200	Duplin	0	0.73	0.091878131	0.907843053	0.000278863	11	0.388796643	28.29242532	0	1	0	G37006109902002	24231	14579	61500	Coastal Plain	FAISON
G37006109902002051	G3700610990200	Duplin	0	0.25	0.00017252	0.983046055	0.016781459	4	0.050728102	78.85175798	1	1	0	G37006109902002	24231	14579	61500	Coastal Plain	FAISON
G37006109902002052	G3700610990200	Duplin	0	0.29	0	1.000000238	0	7	0.017129219	408.6584434	0	0	0	G37006109902002	24231	14579	61500	Coastal Plain	FAISON
G37006109902002053	G3700610990200	Duplin	0.24	0.28	0.049518127	0.950481892	0	29	0.428572601	67.66648157	0	0	0	G37006109902002	24231	14579	61500	Coastal Plain	FAISON
G37006109902002054	G3700610990200	Duplin	0.07	0.5	0.208155274	0.791844726	0	14	0.278435963	50.28086123	0	0	0	G37006109902002	24231	14579	61500	Coastal Plain	FAISON
G37006109902002055	G3700610990200	Duplin	0	1	0.899551034	0.100448951	0	9	0.39042917	23.05155631	0	0	0	G37006109902002	24231	14579	61500	Coastal Plain	FAISON
G37006109902002071	G3700610990200	Duplin	0.25	0.75	0.040496241	0.956607461	0.002896288	4	0.255031364	15.68434542	0	1	0	G37006109902002	24231	14579	61500	Coastal Plain	FAISON
G37006109902002073	G3700610990200	Duplin	0	1	0	0.99999994	0	3	0.038913062	77.09493459	0	0	0	G37006109902002	24231	14579	61500	Coastal Plain	FAISON
G37006109902002074	G3700610990200	Duplin	0.78	0.15	0.012569994	0.977327466	0.01010255	65	0.216925907	299.641481	1	1	0	G37006109902002	24231	14579	61500	Coastal Plain	FAISON
G37006109902002075	G3700610990200	Duplin	0.74	0.23	0	1	0	31	0.1672219	185.3824167	1	1	0	G37006109902002	24231	14579	61500	Coastal Plain	FAISON
G37006109902002076	G3700610990200	Duplin	0.8	0	0	1.000000119	0	30	0.054143242	554.0857743	1	1	0	G37006109902002	24231	14579	61500	Coastal Plain	FAISON
G37006109902002077	G3700610990200	Duplin	0.93	0.03	0.613120615	0.386879385	0	172	0.991331418	173.504034	1	0	0	G37006109902002	24231	14579	61500	Coastal Plain	FAISON
G37006109902002080	G3700610990200	Duplin	1	0	0	1.000000119	0	28	0.044241647	632.887824	1	0	0	G37006109902002	24231	14579	61500	Coastal Plain	FAISON
G37006109902002081	G3700610990200	Duplin	0	1	0.038367711	0.961632311	0	10	0.118950442	84.0686239	1	0	0	G37006109902002	24231	14579	61500	Coastal Plain	FAISON
G37006109902003006	G3700610990200	Duplin	0.67	0.27	0.746080756	0.253919244	0	124	1.065194898	116.4106214	1	1	0	G37006109902003	35190	14205	60600	Coastal Plain	FAISON
G37006109902003007	G3700610990200	Duplin	0.1	0.9	0.829583585	0.1704164	0	20	1.409775064	14.18666035	0	1	0	G37006109902003	35190	14205	60600	Coastal Plain	FAISON
G37016309701003001	G3701630970100	Sampson	0	1	0.886887491	0.113112487	0	6	2.493551571	2.406206501	0	0	0	G37016309701003	25645	13078	39600	Coastal Plain	FAISON
G37016309701003002	G3701630970100	Sampson	0.15	0.26	0.855143189	0.144856796	0	46	1.458890979	31.53080022	0	0	0	G37016309701003	25645	13078	39600	Coastal Plain	FAISON
G37016309701003009	G3701630970100	Sampson	0.68	0.19	0.802632391	0.197367609	0	78	1.312815433	59.41429238	0	0	0	G37016309701003	25645	13078	39600	Coastal Plain	FAISON
G37016309701003013	G3701630970100	Sampson	1	0	0.113639206	0.886360765	0	37	0.396747984	93.25819294	1	0	0	G37016309701003	25645	13078	39600	Coastal Plain	FAISON
G37016309701003015	G3701630970100	Sampson	1	0	0	1	0	13	0.112547537	115.5067478	0	0	0	G37016309701003	25645	13078	39600	Coastal Plain	FAISON
G37016309701003016	G3701630970100	Sampson	0.44	0.36	0.747754633	0.252245396	0	45	0.53750414	83.72028542	0	0	0	G37016309701003	25645	13078	39600	Coastal Plain	FAISON
G37014700019001007	G3701470001900	Pitt	0	0.97	0.160070285	0.83153528	0.008394399	31	1.907490723	16.25171731	1	0	0	G37014700019001	26536	17180	55800	Coastal Plain	FALKLAND
G37014700019001015	G3701470001900	Pitt	0.24	0.76	0.259451181	0.740487576	6.12E-05	51	1.014985406	50.24702789	1	0	0	G37014700019001	26536	17180	55800	Coastal Plain	FALKLAND
G37014700019001020	G3701470001900	Pitt	0.51	0.46	0.640263379	0.357892603	0.001843998	96	3.411818147	28.1374903	1	0	0	G37014700019001	26536	17180	55800	Coastal Plain	FALKLAND
G37014700019001029	G3701470001900	Pitt	0.3	0.7	0.000107131	0.998994172	0.000898674	27	0.302548567	89.24187047	0	0	0	G37014700019001	26536	17180	55800	Coastal Plain	FALKLAND
G37014700019001031	G3701470001900	Pitt	0	1	0.3079997	0.692000329	0	6	0.260051558	23.07234785	1	0	0	G37014700019001	26536	17180	55800	Coastal Plain	FALKLAND
G37014700019001033	G3701470001900	Pitt	0.66	0.27	0.723502755	0.276497245	0	127	0.493531711	257.3289562	0	0	0	G37014700019001	26536	17180	55800	Coastal Plain	FALKLAND
G37007909501004003	G3700790950100	Greene	0	1	0.850585818	0.149414241	0	6	0.082836447	72.43188467	1	0	0	G37007909501004	29539	12779	65700	Coastal Plain	FARMVILLE
G37014700018001000	G3701470001800	Pitt	0	1	0.28846398	0.676409662	0.035126322	4	0.564223693	7.089386791	1	0	0	G37014700018001	27895	14792	66000	Coastal Plain	FARMVILLE
G37014700018001002	G3701470001800	Pitt	0.53	0.32	0.895131886	0.104868144	0	285	1.300604376	219.1288952	1	0	0	G37014700018001	27895	14792	66000	Coastal Plain	FARMVILLE
G37014700018001005	G3701470001800	Pitt	0	1	0.123490244	0.24407053	0.632439226	112	0.188093335	595.4490633	1	1	0	G37014700018001	27895	14792	66000	Coastal Plain	FARMVILLE
G37014700018001020	G3701470001800	Pitt	0	0.96	0.311245412	0.676464379	0.012290257	51	1.745065158	29.22526976	1	0	0	G37014700018001	27895	14792	66000	Coastal Plain	FARMVILLE
G37014700018001021	G3701470001800	Pitt	0	1	0	1.000000358	0	19	0.005122209	3709.336931	1	0	0	G37014700018001	27895	14792	66000	Coastal Plain	FARMVILLE
G37014700018001023	G3701470001800	Pitt	0	1	0.581956625	0.418043345	0	14	0.198848978	70.40518954	1	0	0	G37014700018001	27895	14792	66000	Coastal Plain	FARMVILLE
G37014700018001031	G3701470001800	Pitt	0	0.88	0.223691061	0.69383949	0.08246953	8	0.00463601	1725.621929	1	1	0	G37014700018001	27895	14792	66000	Coastal Plain	FARMVILLE
G37014700018001032	G3701470001800	Pitt	0.43	0.54	0.017195601	0.977162123	0.005642258	56	1.212340282	46.19165165	1	1	0	G37014700018001	27895	14792	66000	Coastal Plain	FARMVILLE
G37014700018001033	G3701470001800	Pitt	0	1	0.017584685	0.98241508	0	3	0.02700881	111.0748671	1	0	0	G37014700018001	27895	14792	66000	Coastal Plain	FARMVILLE
G37014700018001037	G3701470001800	Pitt	0.84	0.14	0.018613391	0.469640344	0.51174625	192	0.195476652	982.2144909	1	1	0	G37014700018001	27895	14792	66000	Coastal Plain	FARMVILLE
G37014700018001056	G3701470001800	Pitt	1	0	0.001243786	0.972301126	0.026455063	2	0.38023072	5.259964261	1	1	0	G37014700018001	27895	14792	66000	Coastal Plain	FARMVILLE
G37014700018001057	G3701470001800	Pitt	0.41	0.59	0.08110854	0.912204862	0.006686573	54	0.453413793	119.0965093	1	0	0	G37014700018001	27895	14792	66000	Coastal Plain	FARMVILLE
G37014700018001062	G3701470001800	Pitt	0.75	0.12	0.89798975	0.102010235	0	69	2.043253248	33.76967591	1	1	0	G37014700018001	27895	14792	66000	Coastal Plain	FARMVILLE
G37014700018001069	G3701470001800	Pitt	0.5	0.5	0.096932955	0.773118436	0.129948355	26	0.067601935	384.6043763	1	0	0	G37014700018001	27895	14792	66000	Coastal Plain	FARMVILLE
G37014700018003000	G3701470001800	Pitt	0.05	0.94	0.018228114	0.981771886	0	116	0.889027218	130.4796947	1	0	0	G37014700018003	43125	26257	103000	Coastal Plain	FARMVILLE
G37014700018003002	G3701470001800	Pitt	0.25	0.46	0.597930431	0.402069539	0	69	0.274446857	251.4147944	1	0	0	G37014700018003	43125	26257	103000	Coastal Plain	FARMVILLE
G37014700018003003	G3701470001800	Pitt	0.33	0	0.487944424	0.512056112	0	3	0.006489163	462.3092425	1	0	0	G37014700018003	43125	26257	103000	Coastal Plain	FARMVILLE
G37014700018003006	G3701470001800	Pitt	0	0.6	0	0.999998987	0	5	0.005238842	954.4094041	0	0	0	G37014700018003	43125	26257	103000	Coastal Plain	FARMVILLE
G37014700018003008	G3701470001800	Pitt	0	1	0	1	0	6	0.003601086	1666.164061	0	0	0	G37014700018003	43125	26257	103000	Coastal Plain	FARMVILLE
G37014700018003009	G3701470001800	Pitt	0.15	0.54	0	1.000000119	0	13	0.00292358	4446.602795	0	0	0	G37014700018003	43125	26257	103000	Coastal Plain	FARMVILLE
G37014700018003011	G3701470001800	Pitt	0	1	0.007815097	0.89879626	0.093388596	3	0.104663317	28.66333767	0	1	0	G37014700018003	43125	26257	103000	Coastal Plain	FARMVILLE
G37014700018004005	G3701470001800	Pitt	0.16	0.84	0.755711496	0.235415041	0.008873547	51	0.419783734	121.4911296	1	0	0	G37014700018004	34722	20591	78500	Coastal Plain	FARMVILLE
G37014700018004006	G3701470001800	Pitt	0.15	0.85	0.070847057	0.913178563	0.015974393	13	0.551006149	23.59320312	1	0	0	G37014700018004	34722	20591	78500	Coastal Plain	FARMVILLE
G37014700018004008	G3701470001800	Pitt	0.42	0.58	0.054892793	0.93838191	0.006725268	12	0.599184172	20.02723129	0	1	0	G37014700018004	34722	20591	78500	Coastal Plain	FARMVILLE
G37014700018004055	G3701470001800	Pitt	0.83	0.17	0.589202642	0.410797447	0	6	0.336084503	17.85265298	0	1	0	G37014700018004	34722	20591	78500	Coastal Plain	FARMVILLE
G37014700018005001	G3701470001800	Pitt	1	0	0	1.000000119	0	4	0.041805521	95.68114237	0	0	0	G37014700018005	28315	12620	61900	Coastal Plain	FARMVILLE
G37014700018005002	G3701470001800	Pitt	0.68	0.26	0.001027442	0.977755129	0.021217442	31	0.831869446	37.26546292	1	0	0	G37014700018005	28315	12620	61900	Coastal Plain	FARMVILLE
G37014700018005003	G3701470001800	Pitt	0	1	3.40E-05	0.787438512	0.212527081	4	0.015557896	257.1041801	0	0	0	G37014700018005	28315	12620	61900	Coastal Plain	FARMVILLE
G37014700018005014	G3701470001800	Pitt	0.67	0.3	0.800844252	0.199155763	0	215	2.30357117	93.3333438	1	1	0	G37014700018005	28315	12620	61900	Coastal Plain	FARMVILLE
G37002100022014029	G3700210002201	Buncombe	0	1	0.713827014	0.192986295	0.093186611	1	0.032072819	31.17904871	1	0	0	G37002100022014	29375	18665	95400	Mountain	FLETCHER
G37008909905001000	G3700890990500	Henderson	0	0.98	0.820578972	0.175934576	0.003486461	344	2.350582519	146.3467023	1	1	0	G37008909905001	35647	16174	80500	Mountain	FLETCHER
G37008909905001008	G3700890990500	Henderson	0	1	2.13E-05	0.948743463	0.051235386	96	0.054132123	1773.438676	0	0	0	G37008909905001	35647	16174	80500	Mountain	FLETCHER
G37008909905001009	G3700890990500	Henderson	0	1	0	1.000000477	0	2	0.000383882	5209.937174	0	0	0	G37008909905001	35647	16174	80500	Mountain	FLETCHER
G37008909905001029	G3700890990500	Henderson	0	0.97	0.695758045	0.235199481	0.069042498	30	0.112213269	267.3480614	0	0	0	G37008909905001	35647	16174	80500	Mountain	FLETCHER
G37008909905001030	G3700890990500	Henderson	0	1	0.207654387	0.792345226	0	13	0.002792859	4654.728603	0	0	0	G37008909905001	35647	16174	80500	Mountain	FLETCHER
G37008909905002004	G3700890990500	Henderson	0	0.93	0.833464324	0.166535646	0	129	0.373284192	345.5812027	0	0	0	G37008909905002	41200	16818	92500	Mountain	FLETCHER
G37008909906002002	G3700890990600	Henderson	0	1	0.374501944	0.186249018	0.43924956	5	0.007585548	659.1481969	0	0	0	G37008909906002	52157	22797	136100	Mountain	FLETCHER
G37016109607001029	G3701610960700	Rutherford	0	1	0.505256474	0.42060712	0.074136421	54	0.344468998	156.763019	1	0	0	G37016109607001	25938	17340	60900	Mountain	FOREST CITY
G37016109607001042	G3701610960700	Rutherford	0.02	0.98	0.601584196	0.395667136	0.002748608	82	0.472274131	173.627973	1	0	0	G37016109607001	25938	17340	60900	Mountain	FOREST CITY
G37016109607001043	G3701610960700	Rutherford	0.08	0.92	0.012898591	0.986599743	0.000501631	53	0.155521296	340.7893422	1	0	0	G37016109607001	25938	17340	60900	Mountain	FOREST CITY
G37016109607001044	G3701610960700	Rutherford	0.02	0.96	1.31E-06	0.999998748	0	55	0.033074716	1662.901648	1	0	0	G37016109607001	25938	17340	60900	Mountain	FOREST CITY
G37016109607002002	G3701610960700	Rutherford	0	1	0	1.000000119	0	6	0.001649385	3637.719265	0	0	0	G37016109607002	48750	17660	114600	Mountain	FOREST CITY
G37016109607002003	G3701610960700	Rutherford	0	1	0.336965084	0.663035393	0	5	0.012307544	406.2548831	0	0	0	G37016109607002	48750	17660	114600	Mountain	FOREST CITY
G37016109607002004	G3701610960700	Rutherford	0.1	0.86	0.34048298	0.659517109	0	78	0.359806498	216.783189	1	0	0	G37016109607002	48750	17660	114600	Mountain	FOREST CITY
G37016109607002006	G3701610960700	Rutherford	0	1	0	1.000000238	0	11	0.020567589	534.8220349	0	0	0	G37016109607002	48750	17660	114600	Mountain	FOREST CITY
G37016109607002007	G3701610960700	Rutherford	0.51	0.46	0	1	0	71	0.426392719	166.5131624	1	0	0	G37016109607002	48750	17660	114600	Mountain	FOREST CITY
G37016109607002009	G3701610960700	Rutherford	0	1	0.055304054	0.916279078	0.028416619	4	0.014150384	282.6778423	0	0	0	G37016109607002	48750	17660	114600	Mountain	FOREST CITY
G37016109607002010	G3701610960700	Rutherford	0	1	0	1	0	19	0.015527271	1223.653543	0	0	0	G37016109607002	48750	17660	114600	Mountain	FOREST CITY
G37016109607002011	G3701610960700	Rutherford	0.02	0.98	0.004984281	0.99501574	0	194	0.2629627	737.7472157	1	0	0	G37016109607002	48750	17660	114600	Mountain	FOREST CITY
G37016109607002012	G3701610960700	Rutherford	0	1	0.85520637	0.144792989	0	9	0.017511085	513.9601466	0	0	0	G37016109607002	48750	17660	114600	Mountain	FOREST CITY
G37016109607002013	G3701610960700	Rutherford	0.27	0.73	0.145504013	0.854495823	0	11	0.007920387	1388.821108	1	0	0	G37016109607002	48750	17660	114600	Mountain	FOREST CITY
G37016109607002014	G3701610960700	Rutherford	0.07	0.92	0.005422348	0.97754401	0.017033592	150	0.242801813	617.7878079	1	0	0	G37016109607002	48750	17660	114600	Mountain	FOREST CITY
G37016109607002015	G3701610960700	Rutherford	0.05	0.95	0	1.000000119	0	38	0.021223367	1790.479293	1	0	0	G37016109607002	48750	17660	114600	Mountain	FOREST CITY
G37016109607002017	G3701610960700	Rutherford	0	1	0.790380299	0.209619552	0	1	0.000256629	3896.674272	1	0	0	G37016109607002	48750	17660	114600	Mountain	FOREST CITY
G37016109607003002	G3701610960700	Rutherford	0	1	0.446417212	0.536922753	0.016660113	17	0.141387835	120.2366525	1	1	0	G37016109607003	26150	18906	76400	Mountain	FOREST CITY
G37016109607003006	G3701610960700	Rutherford	0	1	0.754134595	0.23614493	0.009720444	25	0.200801528	124.5010445	0	1	0	G37016109607003	26150	18906	76400	Mountain	FOREST CITY
G37016109607003014	G3701610960700	Rutherford	0.33	0.65	0.245304644	0.715530038	0.03916532	111	0.216881308	511.8006766	1	0	0	G37016109607003	26150	18906	76400	Mountain	FOREST CITY
G37016109607003015	G3701610960700	Rutherford	0.18	0.64	0	0.999999881	0	28	0.011030224	2538.47983	0	0	0	G37016109607003	26150	18906	76400	Mountain	FOREST CITY
G37016109607004000	G3701610960700	Rutherford	0.46	0.52	0.015105302	0.921518803	0.063375897	100	0.374267632	267.1884807	1	1	0	G37016109607004	25286	11712	48000	Mountain	FOREST CITY
G37016109607004002	G3701610960700	Rutherford	0.72	0.26	0.008555098	0.638331652	0.353112966	111	0.046922513	2365.602187	1	1	0	G37016109607004	25286	11712	48000	Mountain	FOREST CITY
G37016109607004010	G3701610960700	Rutherford	0.64	0.31	0.268134773	0.145545632	0.586319745	87	0.043953195	1979.378297	1	1	0	G37016109607004	25286	11712	48000	Mountain	FOREST CITY
G37016109607004011	G3701610960700	Rutherford	0.71	0.29	0.070640393	0.929359198	0	56	0.016856399	3322.180526	0	0	0	G37016109607004	25286	11712	48000	Mountain	FOREST CITY
G37016109607004012	G3701610960700	Rutherford	0.53	0.37	0	0.999999583	0	30	0.015189765	1975.014115	0	0	0	G37016109607004	25286	11712	48000	Mountain	FOREST CITY
G37016109607004018	G3701610960700	Rutherford	0.56	0.33	0	1.000000834	0	36	0.009232054	3899.457057	0	0	0	G37016109607004	25286	11712	48000	Mountain	FOREST CITY
G37016109607004019	G3701610960700	Rutherford	0.67	0.33	0	1.000000596	0	3	0.003956608	758.2251748	0	0	0	G37016109607004	25286	11712	48000	Mountain	FOREST CITY
G37016109607004020	G3701610960700	Rutherford	0.65	0.35	0	0.999999762	0	23	0.009032078	2546.479379	0	0	0	G37016109607004	25286	11712	48000	Mountain	FOREST CITY
G37016109607005000	G3701610960700	Rutherford	0	1	0.455121875	0.452951908	0.091926289	23	0.155348695	148.0540282	0	1	0	G37016109607005	33235	16947	74600	Mountain	FOREST CITY
G37016109607005001	G3701610960700	Rutherford	0.39	0.61	0.12184307	0.87815696	0	18	0.09971504	180.5143931	0	0	0	G37016109607005	33235	16947	74600	Mountain	FOREST CITY
G37016109608001011	G3701610960800	Rutherford	0.27	0.67	0.768111676	0.202272072	0.0296163	125	0.166435615	751.0411744	1	0	0	G37016109608001	23056	12130	61400	Mountain	FOREST CITY
G37016109608004017	G3701610960800	Rutherford	0.11	0.86	0.02330499	0.911048174	0.065646868	35	0.134805861	259.6326289	0	1	0	G37016109608004	17109	12341	65100	Mountain	FOREST CITY
G37016109608005029	G3701610960800	Rutherford	0.17	0.6	0.005584361	0.994415641	0	99	0.186066529	532.0677519	1	0	0	G37016109608005	30227	19977	78900	Mountain	FOREST CITY
G37016109608005030	G3701610960800	Rutherford	0	1	0.036019158	0.94997865	0.014002193	16	0.183183931	87.34390581	1	0	0	G37016109608005	30227	19977	78900	Mountain	FOREST CITY
G37016109609001005	G3701610960900	Rutherford	0.16	0.84	0.175731376	0.759529173	0.064739333	43	0.108526225	396.2175968	0	0	0	G37016109609001	32981	18049	81900	Mountain	FOREST CITY
G37016109609001008	G3701610960900	Rutherford	0	1	0.010695022	0.989305079	0	18	0.007778007	2314.217511	1	0	0	G37016109609001	32981	18049	81900	Mountain	FOREST CITY
G37016109609001009	G3701610960900	Rutherford	0.1	0.87	0	1	0	86	0.035615983	2414.646246	0	0	0	G37016109609001	32981	18049	81900	Mountain	FOREST CITY
[truncated: 6,759 more rows]
